# Supplementary material for: CaMuS: simultaneous fitting and de novo imputation of cancer mutational signature
Source: Sci Rep. 2020 Nov 9;10:19316. doi: 10.1038/s41598-020-75753-8 (PMC7653908; doi:10.1038/s41598-020-75753-8)
Supplement: Supplementary file 2 — Supplementary Information 2. [file 41598_2020_75753_MOESM2_ESM.zip]

Archive with 107 entries (96 files):
- suppMat/
- suppMat/simulatedsamples.R
- __MACOSX/
- __MACOSX/suppMat/
- __MACOSX/suppMat/._simulatedsamples.R
- suppMat/Simulated_OneDominant/
- suppMat/Simulated_OneDominant/50samples-5000mutations
- __MACOSX/suppMat/Simulated_OneDominant/
- __MACOSX/suppMat/Simulated_OneDominant/._50samples-5000mutations
- suppMat/Simulated_OneDominant/.DS_Store
- __MACOSX/suppMat/Simulated_OneDominant/._.DS_Store
- suppMat/Simulated_OneDominant/25samples-2500mutations
- __MACOSX/suppMat/Simulated_OneDominant/._25samples-2500mutations
- suppMat/Simulated_OneDominant/15samples-5000mutations
- __MACOSX/suppMat/Simulated_OneDominant/._15samples-5000mutations
- suppMat/Simulated_OneDominant/25samples-500mutations
- __MACOSX/suppMat/Simulated_OneDominant/._25samples-500mutations
- suppMat/Simulated_OneDominant/25samples-1000mutations
- __MACOSX/suppMat/Simulated_OneDominant/._25samples-1000mutations
- suppMat/Simulated_OneDominant/50samples-1000mutations
- __MACOSX/suppMat/Simulated_OneDominant/._50samples-1000mutations
- suppMat/Simulated_OneDominant/25samples-35000mutations.txt
- __MACOSX/suppMat/Simulated_OneDominant/._25samples-35000mutations.txt
- suppMat/Simulated_OneDominant/15samples-2500mutations
- __MACOSX/suppMat/Simulated_OneDominant/._15samples-2500mutations
- suppMat/Simulated_OneDominant/15samples-500mutations
- __MACOSX/suppMat/Simulated_OneDominant/._15samples-500mutations
- suppMat/Simulated_OneDominant/50samples-35000mutations.txt
- __MACOSX/suppMat/Simulated_OneDominant/._50samples-35000mutations.txt
- suppMat/Simulated_OneDominant/50samples-2500mutations
- __MACOSX/suppMat/Simulated_OneDominant/._50samples-2500mutations
- suppMat/Simulated_OneDominant/15samples-1000mutations
- __MACOSX/suppMat/Simulated_OneDominant/._15samples-1000mutations
- suppMat/Simulated_OneDominant/50samples-500mutations
- __MACOSX/suppMat/Simulated_OneDominant/._50samples-500mutations
- suppMat/Simulated_OneDominant/25samples-5000mutations
- __MACOSX/suppMat/Simulated_OneDominant/._25samples-5000mutations
- suppMat/.DS_Store
- __MACOSX/suppMat/._.DS_Store
- suppMat/Simulated_LowContr/
- suppMat/Simulated_LowContr/50samples-5000mutations
- __MACOSX/suppMat/Simulated_LowContr/
- __MACOSX/suppMat/Simulated_LowContr/._50samples-5000mutations
- suppMat/Simulated_LowContr/25samples-2500mutations
- __MACOSX/suppMat/Simulated_LowContr/._25samples-2500mutations
- suppMat/Simulated_LowContr/15samples-5000mutations
- __MACOSX/suppMat/Simulated_LowContr/._15samples-5000mutations
- suppMat/Simulated_LowContr/25samples-500mutations
- __MACOSX/suppMat/Simulated_LowContr/._25samples-500mutations
- suppMat/Simulated_LowContr/25samples-1000mutations
- __MACOSX/suppMat/Simulated_LowContr/._25samples-1000mutations
- suppMat/Simulated_LowContr/50samples-1000mutations
- __MACOSX/suppMat/Simulated_LowContr/._50samples-1000mutations
- suppMat/Simulated_LowContr/25samples-35000mutations.txt
- __MACOSX/suppMat/Simulated_LowContr/._25samples-35000mutations.txt
- suppMat/Simulated_LowContr/15samples-2500mutations
- __MACOSX/suppMat/Simulated_LowContr/._15samples-2500mutations
- suppMat/Simulated_LowContr/15samples-500mutations
- __MACOSX/suppMat/Simulated_LowContr/._15samples-500mutations
- suppMat/Simulated_LowContr/50samples-35000mutations.txt
- __MACOSX/suppMat/Simulated_LowContr/._50samples-35000mutations.txt
- suppMat/Simulated_LowContr/50samples-2500mutations
- __MACOSX/suppMat/Simulated_LowContr/._50samples-2500mutations
- suppMat/Simulated_LowContr/15samples-1000mutations
- __MACOSX/suppMat/Simulated_LowContr/._15samples-1000mutations
- suppMat/Simulated_LowContr/50samples-500mutations
- __MACOSX/suppMat/Simulated_LowContr/._50samples-500mutations
- suppMat/Simulated_LowContr/25samples-5000mutations
- __MACOSX/suppMat/Simulated_LowContr/._25samples-5000mutations
- suppMat/Neuroblasoma_datasets/
- suppMat/Neuroblasoma_datasets/NB_DBS78.txt
- __MACOSX/suppMat/Neuroblasoma_datasets/
- __MACOSX/suppMat/Neuroblasoma_datasets/._NB_DBS78.txt
- suppMat/Neuroblasoma_datasets/SNV_Neuroblastoma.txt
- __MACOSX/suppMat/Neuroblasoma_datasets/._SNV_Neuroblastoma.txt
- suppMat/Neuroblasoma_datasets/NB_ID83.txt
- __MACOSX/suppMat/Neuroblasoma_datasets/._NB_ID83.txt
- suppMat/Simulated_TwoDominant/
- suppMat/Simulated_TwoDominant/50samples-5000mutations
- __MACOSX/suppMat/Simulated_TwoDominant/
- __MACOSX/suppMat/Simulated_TwoDominant/._50samples-5000mutations
- suppMat/Simulated_TwoDominant/25samples-2500mutations
- __MACOSX/suppMat/Simulated_TwoDominant/._25samples-2500mutations
- suppMat/Simulated_TwoDominant/25samples-20000mutations.txt
- __MACOSX/suppMat/Simulated_TwoDominant/._25samples-20000mutations.txt
- suppMat/Simulated_TwoDominant/15samples-5000mutations
- __MACOSX/suppMat/Simulated_TwoDominant/._15samples-5000mutations
- suppMat/Simulated_TwoDominant/25samples-500mutations
- __MACOSX/suppMat/Simulated_TwoDominant/._25samples-500mutations
- suppMat/Simulated_TwoDominant/25samples-1000mutations
- __MACOSX/suppMat/Simulated_TwoDominant/._25samples-1000mutations
- suppMat/Simulated_TwoDominant/50samples-20000mutations.txt
- __MACOSX/suppMat/Simulated_TwoDominant/._50samples-20000mutations.txt
- suppMat/Simulated_TwoDominant/50samples-1000mutations
- __MACOSX/suppMat/Simulated_TwoDominant/._50samples-1000mutations
- suppMat/Simulated_TwoDominant/15samples-2500mutations
- __MACOSX/suppMat/Simulated_TwoDominant/._15samples-2500mutations
- suppMat/Simulated_TwoDominant/15samples-500mutations
- __MACOSX/suppMat/Simulated_TwoDominant/._15samples-500mutations
- suppMat/Simulated_TwoDominant/50samples-2500mutations
- __MACOSX/suppMat/Simulated_TwoDominant/._50samples-2500mutations
- suppMat/Simulated_TwoDominant/15samples-1000mutations
- __MACOSX/suppMat/Simulated_TwoDominant/._15samples-1000mutations
- suppMat/Simulated_TwoDominant/50samples-500mutations
- __MACOSX/suppMat/Simulated_TwoDominant/._50samples-500mutations
- suppMat/Simulated_TwoDominant/25samples-5000mutations
- __MACOSX/suppMat/Simulated_TwoDominant/._25samples-5000mutations
