# Supplementary material for: CaMuS: simultaneous fitting and de novo imputation of cancer mutational signature
Source: Sci Rep. 2020 Nov 9;10:19316. doi: 10.1038/s41598-020-75753-8 (PMC7653908; doi:10.1038/s41598-020-75753-8)
Supplement: Supplementary file 2 — Supplementary Information 2. [file 41598_2020_75753_MOESM2_ESM.zip › suppMat/simulatedsamples.R]

set.seed(1)

##note that the write.table() writes a last empty line that needs to be removed to get Camus to work correctly

context<-read.table("/Users/camus/src/useful_input_files/SequenceContext.txt")

#make simulations for 6 small contributing signatures
setwd("/Users/simulations/small_contributing_profile")
#15 samples-500 mutations
probs<-matrix(NA,nrow=96,ncol=96)
mutations<-matrix(NA,ncol=96,nrow = 15)
row<- rep(NA, 15)

for(i in 1:15)
{
  row[i]<-paste("sample_",i,collapse = "")
}

for(i in 1:15)
{
  temp<-runif(6,min = 0.1,max = 0.3)
  probs[i,]<-temp%*% cosmic_signatures[c(1, 3, 5,11,18,22),]
  mutations[i,]<-(rmultinom(1, 500, probs[i,]))
}

colnames(mutations) <- t(context)
row.names(mutations)<-row
write.table(mutations,"15samples-500mutations.txt",row.names = TRUERUE,col.names =NA, sep = "\t",quote = F)

##15 samples-1000 mutations
for(i in 1:15)
{
  temp<-runif(6,min = 0.1,max = 0.3)
  probs[i,]<-temp%*% cosmic_signatures[c(1, 3, 5,11,18,22),]
  mutations[i,]<-(rmultinom(1, 1000, probs[i,]))
}
colnames(mutations) <- colnames(mutations) <- t(context)
row.names(mutations)<-row
write.table(mutations,"15samples-1000mutations.txt",sep = "\t",quote = F,row.names = TRUERUE,col.names = NA)

#15 samples-2500 mutations
for(i in 1:15)
{
  temp<-runif(6,min = 0.1,max = 0.3)
  probs[i,]<-temp%*% cosmic_signatures[c(1, 3, 5,11,18,22),]
  mutations[i,]<-(rmultinom(1, 2500, probs[i,]))
}
colnames(mutations) <- t(context)
row.names(mutations)<-row
write.table(mutations,"15samples-2500mutations.txt",sep = "\t",quote = F,row.names = TRUERUE,col.names = NA)

#15 samples-5000 mutations
for(i in 1:15)
{
  temp<-runif(6,min = 0.1,max = 0.3)
  probs[i,]<-temp%*% cosmic_signatures[c(1, 3, 5,11,18,22),]
  mutations[i,]<-(rmultinom(1, 5000, probs[i,]))
}
colnames(mutations) <- t(context)
row.names(mutations)<-row
write.table(mutations,"15samples-5000mutations.txt",sep = "\t",quote = F,row.names = TRUERUE,col.names = NA)


#15 samples-10000 mutations
for(i in 1:15)
{
  temp<-runif(6,min = 0.1,max = 0.3)
  probs[i,]<-temp%*% cosmic_signatures[c(1, 3, 5,11,18,22),]
  mutations[i,]<-(rmultinom(1, 10000, probs[i,]))
}
colnames(mutations) <- t(context)
row.names(mutations)<-row
write.table(mutations,"15samples-10000mutations.txt",sep = "\t",quote = F,row.names = TRUE,col.names = NA)

#15 samples-20000 mutations
for(i in 1:15)
{
  temp<-runif(6,min = 0.1,max = 0.3)
  probs[i,]<-temp%*% cosmic_signatures[c(1, 3, 5,11,18,22),]
  mutations[i,]<-(rmultinom(1, 20000, probs[i,]))
}
colnames(mutations) <- t(context)
row.names(mutations)<-row
write.table(mutations,"15samples-20000mutations.txt",sep = "\t",quote = F,row.names = TRUE,col.names = NA)


#25 samples-500 mutations
mutations<-matrix(NA,ncol=96,nrow = 25)
row<- rep(NA, 25)

for(i in 1:25)
{
  row[i]<-paste("sample_",i,collapse = "")
}
for(i in 1:25)
{
  temp<-runif(6,min = 0.1,max = 0.3)
  probs[i,]<-temp%*% cosmic_signatures[c(1, 3, 5,11,18,22),]
  mutations[i,]<-(rmultinom(1, 500, probs[i,]))
}
colnames(mutations) <- t(context)
row.names(mutations)<-row
write.table(mutations,"25samples-500mutations.txt",sep = "\t",quote = F,row.names = TRUERUE,col.names = NA)

##25 samples-1000 mutations
for(i in 1:25)
{
  temp<-runif(6,min = 0.1,max = 0.3)
  probs[i,]<-temp%*% cosmic_signatures[c(1, 3, 5,11,18,22),]
  mutations[i,]<-(rmultinom(1, 1000, probs[i,]))
}
colnames(mutations) <- t(context)
row.names(mutations)<-row
write.table(mutations,"25samples-1000mutations.txt",sep = "\t",quote = F,row.names = TRUERUE,col.names = NA)


#25 samples-2500 mutations
for(i in 1:25)
{
  temp<-runif(6,min = 0.1,max = 0.3)
  probs[i,]<-temp%*% cosmic_signatures[c(1, 3, 5,11,18,22),]
  mutations[i,]<-(rmultinom(1, 2500, probs[i,]))
}
colnames(mutations) <- t(context)
row.names(mutations)<-row
write.table(mutations,"25samples-2500mutations.txt",sep = "\t",quote = F,row.names = TRUERUE,col.names = NA)

#25 samples-5000 mutations
for(i in 1:25)
{
  temp<-runif(6,min = 0.1,max = 0.3)
  probs[i,]<-temp%*% cosmic_signatures[c(1, 3, 5,11,18,22),]
  mutations[i,]<-(rmultinom(1, 5000, probs[i,]))
}
colnames(mutations) <- t(context)
row.names(mutations)<-row
write.table(mutations,"25samples-5000mutations.txt",sep = "\t",quote = F,row.names = TRUERUE,col.names = NA)

#25 samples-10000 mutations
for(i in 1:25)
{
  temp<-runif(6,min = 0.1,max = 0.3)
  probs[i,]<-temp%*% cosmic_signatures[c(1, 3, 5,11,18,22),]
  mutations[i,]<-(rmultinom(1, 10000, probs[i,]))
}
colnames(mutations) <- t(context)
row.names(mutations)<-row
write.table(mutations,"25samples-10000mutations.txt",sep = "\t",quote = F,row.names = TRUE,col.names = NA)

#25 samples-20000 mutations
for(i in 1:25)
{
  temp<-runif(6,min = 0.1,max = 0.3)
  probs[i,]<-temp%*% cosmic_signatures[c(1, 3, 5,11,18,22),]
  mutations[i,]<-(rmultinom(1, 20000, probs[i,]))
}
colnames(mutations) <- t(context)
row.names(mutations)<-row
write.table(mutations,"25samples-20000mutations.txt",sep = "\t",quote = F,row.names = TRUE,col.names = NA)


#50 samples-500 mutations
mutations<-matrix(NA,ncol=96,nrow = 50)
row<- rep(NA, 50)

for(i in 1:50)
{
  row[i]<-paste("sample_",i,collapse = "")
}

for(i in 1:50)
{
  temp<-runif(6,min = 0.1,max = 0.3)
  probs[i,]<-temp%*% cosmic_signatures[c(1, 3, 5,11,18,22),]
  mutations[i,]<-(rmultinom(1, 500, probs[i,]))
}
colnames(mutations) <- t(context)
row.names(mutations)<-row
write.table(mutations,"50samples-500mutations.txt",sep = "\t",quote = F,row.names = TRUERUE,col.names = NA)

##50 samples-1000 mutations
for(i in 1:50)
{
  temp<-runif(6,min = 0.1,max = 0.3)
  probs[i,]<-temp%*% cosmic_signatures[c(1, 3, 5,11,18,22),]
  mutations[i,]<-(rmultinom(1, 1000, probs[i,]))
}
colnames(mutations) <- t(context)
row.names(mutations)<-row
write.table(mutations,"50samples-1000mutations.txt",sep = "\t",quote = F,row.names = TRUERUE,col.names = NA)

#50 samples-2500 mutations
for(i in 1:50)
{
  temp<-runif(6,min = 0.1,max = 0.3)
  probs[i,]<-temp%*% cosmic_signatures[c(1, 3, 5,11,18,22),]
  mutations[i,]<-(rmultinom(1, 2500, probs[i,]))
}
colnames(mutations) <- t(context)
row.names(mutations)<-row
write.table(mutations,"50samples-2500mutations.txt",sep = "\t",quote = F,row.names = TRUERUE,col.names = NA)

#50 samples-5000 mutations
for(i in 1:50)
{
  temp<-runif(6,min = 0.1,max = 0.3)
  probs[i,]<-temp%*% cosmic_signatures[c(1, 3, 5,11,18,22),]
  mutations[i,]<-(rmultinom(1, 5000, probs[i,]))
}
colnames(mutations) <- t(context)
row.names(mutations)<-row
write.table(mutations,"50samples-5000mutations.txt",sep = "\t",quote = F,row.names = TRUERUE,col.names = NA)

#50 samples-10000 mutations
for(i in 1:50)
{
  temp<-runif(6,min = 0.1,max = 0.3)
  probs[i,]<-temp%*% cosmic_signatures[c(1, 3, 5,11,18,22),]
  mutations[i,]<-(rmultinom(1, 10000, probs[i,]))
}
colnames(mutations) <- t(context)
row.names(mutations)<-row
write.table(mutations,"50samples-10000mutations.txt",sep = "\t",quote = F,row.names = TRUE,col.names = NA)

#50 samples-20000 mutations
for(i in 1:50)
{
  temp<-runif(6,min = 0.1,max = 0.3)
  probs[i,]<-temp%*% cosmic_signatures[c(1, 3, 5,11,18,22),]
  mutations[i,]<-(rmultinom(1, 20000, probs[i,]))
}
colnames(mutations) <- t(context)
row.names(mutations)<-row
write.table(mutations,"50samples-20000mutations.txt",sep = "\t",quote = F,row.names = TRUE,col.names = NA)

#make simulations for 2 signatures dominant+ 4 small contributing signatures
probs<-matrix(NA,nrow=96,ncol=96)
mutations<-matrix(NA,ncol=96,nrow = 15)

setwd("/Users/simulations/two_dominant")

#15 samples-500 mutations
row<- rep(NA, 15)

for(i in 1:15)
{
  row[i]<-paste("sample_",i,collapse = "")
}

for(i in 1:15)
{ 
  temp<-runif(2,min = 0.3,max = 0.6)
  temp<-append(temp,runif(4,min = 0.1,max = 0.3))
  probs[i,]<-temp%*% cosmic_signatures[c(1, 3, 5,11,18,22),]
  mutations[i,]<-(rmultinom(1, 500, probs[i,]))
}
colnames(mutations) <- t(context)
row.names(mutations)<-row
write.table(mutations,"15samples-500mutations.txt",sep = "\t",quote = F,row.names = TRUE,col.names = NA)

##15 samples-1000 mutations
for(i in 1:15)
{
  temp<-runif(2,min = 0.3,max = 0.6)
  temp<-append(temp,runif(4,min = 0.1,max = 0.3))
  probs[i,]<-temp%*% cosmic_signatures[c(1, 3, 5,11,18,22),]
  mutations[i,]<-(rmultinom(1, 1000, probs[i,]))
}
colnames(mutations) <- t(context)
row.names(mutations)<-row
write.table(mutations,"15samples-1000mutations.txt",sep = "\t",quote = F,row.names = TRUE,col.names = NA)

#15 samples-2500 mutations
for(i in 1:15)
{
  temp<-runif(2,min = 0.3,max = 0.6)
  temp<-append(temp,runif(4,min = 0.1,max = 0.3))
  probs[i,]<-temp%*% cosmic_signatures[c(1, 3, 5,11,18,22),]
  mutations[i,]<-(rmultinom(1, 2500, probs[i,]))
}
colnames(mutations) <- t(context)
row.names(mutations)<-row
write.table(mutations,"15samples-2500mutations.txt",sep = "\t",quote = F,row.names = TRUE,col.names = NA)

#15 samples-5000 mutations
for(i in 1:15)
{
  temp<-runif(2,min = 0.3,max = 0.6)
  temp<-append(temp,runif(4,min = 0.1,max = 0.3))
  probs[i,]<-temp%*% cosmic_signatures[c(1, 3, 5,11,18,22),]
  mutations[i,]<-(rmultinom(1, 5000, probs[i,]))
}
colnames(mutations) <- t(context)
row.names(mutations)<-row
write.table(mutations,"15samples-5000mutations.txt",sep = "\t",quote = F,row.names = TRUE,col.names = NA)

#15 samples-10000 mutations
for(i in 1:15)
{
  temp<-runif(2,min = 0.3,max = 0.6)
  temp<-append(temp,runif(4,min = 0.1,max = 0.3))
  probs[i,]<-temp%*% cosmic_signatures[c(1, 3, 5,11,18,22),]
  mutations[i,]<-(rmultinom(1, 10000, probs[i,]))
}
colnames(mutations) <- t(context)
row.names(mutations)<-row
write.table(mutations,"15samples-10000mutations.txt",sep = "\t",quote = F,row.names = TRUE,col.names = NA)

#15 samples-20000 mutations
for(i in 1:15)
{
  temp<-runif(2,min = 0.3,max = 0.6)
  temp<-append(temp,runif(4,min = 0.1,max = 0.3))
  probs[i,]<-temp%*% cosmic_signatures[c(1, 3, 5,11,18,22),]
  mutations[i,]<-(rmultinom(1, 20000, probs[i,]))
}
colnames(mutations) <- t(context)
row.names(mutations)<-row
write.table(mutations,"15samples-20000mutations.txt",sep = "\t",quote = F,row.names = TRUE,col.names = NA)

#25 samples-500 mutations
mutations<-matrix(NA,ncol=96,nrow = 25)

row<- rep(NA, 25)

for(i in 1:25)
{
  row[i]<-paste("sample_",i,collapse = "")
}

for(i in 1:25)
{
  temp<-runif(2,min = 0.3,max = 0.6)
  temp<-append(temp,runif(4,min = 0.1,max = 0.3))
  probs[i,]<-temp%*% cosmic_signatures[c(1, 3, 5,11,18,22),]
  mutations[i,]<-(rmultinom(1, 500, probs[i,]))
}
colnames(mutations) <- t(context)
row.names(mutations)
write.table(mutations,"25samples-500mutations.txt",sep = "\t",quote = F,row.names = TRUE,col.names = NA)

##25 samples-1000 mutations
for(i in 1:25)
{
  temp<-runif(2,min = 0.3,max = 0.6)
  temp<-append(temp,runif(4,min = 0.1,max = 0.3))
  probs[i,]<-temp%*% cosmic_signatures[c(1, 3, 5,11,18,22),]
  mutations[i,]<-(rmultinom(1, 1000, probs[i,]))
}
colnames(mutations) <- t(context)
row.names(mutations)<-row
write.table(mutations,"25samples-1000mutations",sep = "\t",quote = F,row.names = TRUE,col.names = NA)


#25 samples-2500 mutations
for(i in 1:25)
{
  temp<-runif(2,min = 0.3,max = 0.6)
  temp<-append(temp,runif(4,min = 0.1,max = 0.3))
  probs[i,]<-temp%*% cosmic_signatures[c(1, 3, 5,11,18,22),]
  mutations[i,]<-(rmultinom(1, 2500, probs[i,]))
}
colnames(mutations) <-t(context)
write.table(mutations,"25samples-2500mutations",sep = "\t",quote = F,row.names = TRUE,col.names = NA)

#25 samples-5000 mutations
for(i in 1:25)
{
  temp<-runif(2,min = 0.3,max = 0.6)
  temp<-append(temp,runif(4,min = 0.1,max = 0.3))
  probs[i,]<-temp%*% cosmic_signatures[c(1, 3, 5,11,18,22),]
  mutations[i,]<-(rmultinom(1, 5000, probs[i,]))
}
colnames(mutations) <- t(context)
row.names(mutations)<-row
write.table(mutations,"25samples-5000mutations.txt",sep = "\t",quote = F,row.names = TRUE,col.names = NA)

#25 samples-10000 mutations
for(i in 1:25)
{
  temp<-runif(2,min = 0.3,max = 0.6)
  temp<-append(temp,runif(4,min = 0.1,max = 0.3))
  probs[i,]<-temp%*% cosmic_signatures[c(1, 3, 5,11,18,22),]
  mutations[i,]<-(rmultinom(1, 10000, probs[i,]))
}
colnames(mutations) <- t(context)
row.names(mutations)<-row
write.table(mutations,"25samples-10000mutations.txt",sep = "\t",quote = F,row.names = TRUE,col.names = NA)

#25 samples-20000 mutations
for(i in 1:25)
{
  temp<-runif(2,min = 0.3,max = 0.6)
  temp<-append(temp,runif(4,min = 0.1,max = 0.3))
  probs[i,]<-temp%*% cosmic_signatures[c(1, 3, 5,11,18,22),]
  mutations[i,]<-(rmultinom(1, 20000, probs[i,]))
}
colnames(mutations) <- t(context)
row.names(mutations)<-row
write.table(mutations,"25samples-20000mutations.txt",sep = "\t",quote = F,row.names = TRUE,col.names = NA)

#50 samples-500 mutations
mutations<-matrix(NA,ncol=96,nrow = 50)

row<- rep(NA, 50)

for(i in 1:50)
{
  row[i]<-paste("sample_",i,collapse = "")
}

for(i in 1:50)
{
  temp<-runif(2,min = 0.3,max = 0.6)
  temp<-append(temp,runif(4,min = 0.1,max = 0.3))
  probs[i,]<-temp%*% cosmic_signatures[c(1, 3, 5,11,18,22),]
  mutations[i,]<-(rmultinom(1, 500, probs[i,]))
}
colnames(mutations) <- t(context)
row.names(mutations)<-row
write.table(mutations,"50samples-500mutations.txt",sep = "\t",quote = F,row.names = TRUE,col.names = NA)

##50 samples-1000 mutations
for(i in 1:50)
{
  temp<-runif(2,min = 0.3,max = 0.6)
  temp<-append(temp,runif(4,min = 0.1,max = 0.3))
  probs[i,]<-temp%*% cosmic_signatures[c(1, 3, 5,11,18,22),]
  mutations[i,]<-(rmultinom(1, 1000, probs[i,]))
}
colnames(mutations) <- t(context)
row.names(mutations)<-row
write.table(mutations,"50samples-1000mutations.txt",sep = "\t",quote = F,row.names = TRUE,col.names = NA)

#50 samples-2500 mutations
for(i in 1:50)
{
  temp<-runif(2,min = 0.3,max = 0.6)
  temp<-append(temp,runif(4,min = 0.1,max = 0.3))
  probs[i,]<-temp%*% cosmic_signatures[c(1, 3, 5,11,18,22),]
  mutations[i,]<-(rmultinom(1, 2500, probs[i,]))
}
colnames(mutations) <- t(context)
row.names(mutations)<-row
write.table(mutations,"50samples-2500mutations.txt",sep = "\t",quote = F,row.names = TRUE,col.names = NA)

#50 samples-5000 mutations
for(i in 1:50)
{
  temp<-runif(2,min = 0.3,max = 0.6)
  temp<-append(temp,runif(4,min = 0.1,max = 0.3))
  probs[i,]<-temp%*% cosmic_signatures[c(1, 3, 5,11,18,22),]
  mutations[i,]<-(rmultinom(1, 5000, probs[i,]))
}
colnames(mutations) <- t(context)
row.names(mutations)<-row
write.table(mutations,"50samples-5000mutations.txt",sep = "\t",quote = F,row.names = TRUE,col.names = NA)

#50 samples-10000 mutations
for(i in 1:50)
{
  temp<-runif(2,min = 0.3,max = 0.6)
  temp<-append(temp,runif(4,min = 0.1,max = 0.3))
  probs[i,]<-temp%*% cosmic_signatures[c(1, 3, 5,11,18,22),]
  mutations[i,]<-(rmultinom(1, 10000, probs[i,]))
}
colnames(mutations) <- t(context)
row.names(mutations)<-row
write.table(mutations,"50samples-10000mutations.txt",sep = "\t",quote = F,row.names = TRUE,col.names = NA)

#50 samples-20000 mutations
for(i in 1:50)
{
  temp<-runif(2,min = 0.3,max = 0.6)
  temp<-append(temp,runif(4,min = 0.1,max = 0.3))
  probs[i,]<-temp%*% cosmic_signatures[c(1, 3, 5,11,18,22),]
  mutations[i,]<-(rmultinom(1, 20000, probs[i,]))
}
colnames(mutations) <- t(context)
row.names(mutations)<-row
write.table(mutations,"50samples-20000mutations.txt",sep = "\t",quote = F,row.names = TRUE,col.names = NA)

#make simulations for 1 signature dominant+ 5 small contributing signatures
probs<-matrix(NA,nrow=96,ncol=96)
mutations<-matrix(NA,ncol=96,nrow = 15)

setwd("/Users/simulations/one_dominant/")

#15 samples-500 mutations
row<- rep(NA, 15)

for(i in 1:15)
{
  row[i]<-paste("sample_",i,collapse = "")
}

for(i in 1:15)
{ 
  temp<-runif(1,min = 0.3,max = 0.6)
  temp<-append(temp,runif(5,min = 0.1,max = 0.3))
  probs[i,]<-temp%*% cosmic_signatures[c(1, 3, 5,11,18,22),]
  mutations[i,]<-(rmultinom(1, 500, probs[i,]))
}
colnames(mutations) <- t(context)
row.names(mutations)<-row
write.table(mutations,"15samples-500mutations.txt",sep = "\t",quote = F,row.names = TRUE,col.names = NA)

##15 samples-1000 mutations
for(i in 1:15)
{
  temp<-runif(1,min = 0.3,max = 0.6)
  temp<-append(temp,runif(5,min = 0.1,max = 0.3))
  probs[i,]<-temp%*% cosmic_signatures[c(1, 3, 5,11,18,22),]
  mutations[i,]<-(rmultinom(1, 1000, probs[i,]))
}
colnames(mutations) <- t(context)
write.table(mutations,"15samples-1000mutations.txt",sep = "\t",quote = F,row.names = TRUE,col.names = NA)

#15 samples-2500 mutations
for(i in 1:15)
{
  temp<-runif(1,min = 0.3,max = 0.6)
  temp<-append(temp,runif(5,min = 0.1,max = 0.3))
  probs[i,]<-temp%*% cosmic_signatures[c(1, 3, 5,11,18,22),]
  mutations[i,]<-(rmultinom(1, 2500, probs[i,]))
}
colnames(mutations) <- t(context)
write.table(mutations,"15samples-2500mutations.txt",sep = "\t",quote = F,row.names = TRUE,col.names = NA)

#15 samples-5000 mutations
for(i in 1:15)
{
  temp<-runif(1,min = 0.3,max = 0.6)
  temp<-append(temp,runif(5,min = 0.1,max = 0.3))
  probs[i,]<-temp%*% cosmic_signatures[c(1, 3, 5,11,18,22),]
  mutations[i,]<-(rmultinom(1, 5000, probs[i,]))
}
colnames(mutations) <-t(context)
write.table(mutations,"15samples-5000mutations.txt",sep = "\t",quote = F,row.names = TRUE,col.names = NA)

#15 samples-10000 mutations
for(i in 1:15)
{
  temp<-runif(1,min = 0.3,max = 0.6)
  temp<-append(temp,runif(5,min = 0.1,max = 0.3))
  probs[i,]<-temp%*% cosmic_signatures[c(1, 3, 5,11,18,22),]
  mutations[i,]<-(rmultinom(1, 10000, probs[i,]))
}
colnames(mutations) <-t(context)
write.table(mutations,"15samples-10000mutations.txt",sep = "\t",quote = F,row.names = TRUE,col.names = NA)

#15 samples-20000 mutations
for(i in 1:15)
{
  temp<-runif(1,min = 0.3,max = 0.6)
  temp<-append(temp,runif(5,min = 0.1,max = 0.3))
  probs[i,]<-temp%*% cosmic_signatures[c(1, 3, 5,11,18,22),]
  mutations[i,]<-(rmultinom(1, 20000, probs[i,]))
}
colnames(mutations) <-t(context)
write.table(mutations,"15samples-20000mutations.txt",sep = "\t",quote = F,row.names = TRUE,col.names = NA)


#25 samples-500 mutations
mutations<-matrix(NA,ncol=96,nrow = 25)
row<- rep(NA, 25)

for(i in 1:25)
{
  row[i]<-paste("sample_",i,collapse = "")
}
for(i in 1:25)
{
  temp<-runif(1,min = 0.3,max = 0.6)
  temp<-append(temp,runif(5,min = 0.1,max = 0.3))
  probs[i,]<-temp%*% cosmic_signatures[c(1, 3, 5,11,18,22),]
  mutations[i,]<-(rmultinom(1, 500, probs[i,]))
}
colnames(mutations) <- t(context)
row.names(mutations)<-row
write.table(mutations,"25samples-500mutations.txt",sep = "\t",quote = F,row.names = TRUERUE,col.names = NA)

##25 samples-1000 mutations
for(i in 1:25)
{
  temp<-runif(1,min = 0.3,max = 0.6)
  temp<-append(temp,runif(5,min = 0.1,max = 0.3))
  probs[i,]<-temp%*% cosmic_signatures[c(1, 3, 5,11,18,22),]
  mutations[i,]<-(rmultinom(1, 1000, probs[i,]))
}
colnames(mutations) <- t(context)
write.table(mutations,"25samples-1000mutations.txt",sep = "\t",quote = F,row.names = TRUE,col.names = NA)


#25 samples-2500 mutations
for(i in 1:25)
{
  temp<-runif(1,min = 0.3,max = 0.6)
  temp<-append(temp,runif(5,min = 0.1,max = 0.3))
  probs[i,]<-temp%*% cosmic_signatures[c(1, 3, 5,11,18,22),]
  mutations[i,]<-(rmultinom(1, 2500, probs[i,]))
}
colnames(mutations) <- t(context)
write.table(mutations,"25samples-2500mutations.txt",sep = "\t",quote = F,row.names = TRUE,col.names = NA)

#25 samples-5000 mutations
for(i in 1:25)
{
  temp<-runif(1,min = 0.3,max = 0.6)
  temp<-append(temp,runif(5,min = 0.1,max = 0.3))
  probs[i,]<-temp%*% cosmic_signatures[c(1, 3, 5,11,18,22),]
  mutations[i,]<-(rmultinom(1, 5000, probs[i,]))
}
colnames(mutations) <- t(context)
write.table(mutations,"25samples-5000mutations.txt",sep = "\t",quote = F,row.names = TRUE,col.names = NA)

#25 samples-10000 mutations
for(i in 1:25)
{
  temp<-runif(1,min = 0.3,max = 0.6)
  temp<-append(temp,runif(5,min = 0.1,max = 0.3))
  probs[i,]<-temp%*% cosmic_signatures[c(1, 3, 5,11,18,22),]
  mutations[i,]<-(rmultinom(1, 10000, probs[i,]))
}
colnames(mutations) <- t(context)
write.table(mutations,"25samples-10000mutations.txt",sep = "\t",quote = F,row.names = TRUE,col.names = NA)

#25 samples-20000 mutations
for(i in 1:25)
{
  temp<-runif(1,min = 0.3,max = 0.6)
  temp<-append(temp,runif(5,min = 0.1,max = 0.3))
  probs[i,]<-temp%*% cosmic_signatures[c(1, 3, 5,11,18,22),]
  mutations[i,]<-(rmultinom(1, 20000, probs[i,]))
}
colnames(mutations) <- t(context)
write.table(mutations,"25samples-20000mutations.txt",sep = "\t",quote = F,row.names = TRUE,col.names = NA)

#50 samples-500 mutations
for(i in 1:50)
{
  row[i]<-paste("sample_",i,collapse = "")
}
mutations<-matrix(NA,ncol=96,nrow =50)

for(i in 1:50)
{
  temp<-runif(1,min = 0.3,max = 0.6)
  temp<-append(temp,runif(5,min = 0.1,max = 0.3))
  probs[i,]<-temp%*% cosmic_signatures[c(1, 3, 5,11,18,22),]
  mutations[i,]<-(rmultinom(1, 500, probs[i,]))
}
row.names(mutations)<-row
colnames(mutations) <- t(context)
write.table(mutations,"50samples-500mutations.txt",sep = "\t",quote = F,row.names = TRUE,col.names = NA)

##50 samples-1000 mutations

for(i in 1:50)
{
  temp<-runif(1,min = 0.3,max = 0.6)
  temp<-append(temp,runif(5,min = 0.1,max = 0.3))
  probs[i,]<-temp%*% cosmic_signatures[c(1, 3, 5,11,18,22),]
  mutations[i,]<-(rmultinom(1, 1000, probs[i,]))
}
colnames(mutations) <- t(context)
row.names(mutations)<-row
write.table(mutations,"50samples-1000mutations.txt",sep = "\t",quote = F,row.names = TRUE,col.names = NA)

#50 samples-2500 mutations
for(i in 1:50)
{
  temp<-runif(1,min = 0.3,max = 0.6)
  temp<-append(temp,runif(5,min = 0.1,max = 0.3))
  probs[i,]<-temp%*% cosmic_signatures[c(1, 3, 5,11,18,22),]
  mutations[i,]<-(rmultinom(1, 2500, probs[i,]))
}
colnames(mutations) <- t(context)
row.names(mutations)<-row
write.table(mutations,"50samples-2500mutations.txt",sep = "\t",quote = F,row.names = TRUE,col.names = NA)

#50 samples-5000 mutations
for(i in 1:50)
{
  temp<-runif(1,min = 0.3,max = 0.6)
  temp<-append(temp,runif(5,min = 0.1,max = 0.3))
  probs[i,]<-temp%*% cosmic_signatures[c(1, 3, 5,11,18,22),]
  mutations[i,]<-(rmultinom(1, 5000, probs[i,]))
}
colnames(mutations) <- t(context)
row.names(mutations)<-row
write.table(mutations,"50samples-5000mutations.txt",sep = "\t",quote = F,row.names = TRUE,col.names = NA)

#50 samples-10000 mutations
for(i in 1:50)
{
  temp<-runif(1,min = 0.3,max = 0.6)
  temp<-append(temp,runif(5,min = 0.1,max = 0.3))
  probs[i,]<-temp%*% cosmic_signatures[c(1, 3, 5,11,18,22),]
  mutations[i,]<-(rmultinom(1, 5000, probs[i,]))
}
colnames(mutations) <- t(context)
row.names(mutations)<-row
write.table(mutations,"50samples-10000mutations.txt",sep = "\t",quote = F,row.names = TRUE,col.names = NA)

#50 samples-20000 mutations
for(i in 1:50)
{
  temp<-runif(1,min = 0.3,max = 0.6)
  temp<-append(temp,runif(5,min = 0.1,max = 0.3))
  probs[i,]<-temp%*% cosmic_signatures[c(1, 3, 5,11,18,22),]
  mutations[i,]<-(rmultinom(1, 20000, probs[i,]))
}
colnames(mutations) <- t(context)
row.names(mutations)<-row
write.table(mutations,"50samples-20000mutations.txt",sep = "\t",quote = F,row.names = TRUE,col.names = NA)
