# Supplementary material for: CaMuS: simultaneous fitting and de novo imputation of cancer mutational signature
Source: Sci Rep. 2020 Nov 9;10:19316. doi: 10.1038/s41598-020-75753-8 (PMC7653908; doi:10.1038/s41598-020-75753-8)
Supplement: Supplementary file 2 — Supplementary Information 2. [file 41598_2020_75753_MOESM2_ESM.zip › suppMat/Simulated_OneDominant/50samples-5000mutations]

	ACA>AAA	ACC>AAC	ACG>AAG	ACT>AAT	CCA>CAA	CCC>CAC	CCG>CAG	CCT>CAT	GCA>GAA	GCC>GAC	GCG>GAG	GCT>GAT	TCA>TAA	TCC>TAC	TCG>TAG	TCT>TAT	ACA>AGA	ACC>AGC	ACG>AGG	ACT>AGT	CCA>CGA	CCC>CGC	CCG>CGG	CCT>CGT	GCA>GGA	GCC>GGC	GCG>GGG	GCT>GGT	TCA>TGA	TCC>TGC	TCG>TGG	TCT>TGT	ACA>ATA	ACC>ATC	ACG>ATG	ACT>ATT	CCA>CTA	CCC>CTC	CCG>CTG	CCT>CTT	GCA>GTA	GCC>GTC	GCG>GTG	GCT>GTT	TCA>TTA	TCC>TTC	TCG>TTG	TCT>TTT	ATA>AAA
sample_ 1	78	38	9	46	65	39	23	43	87	46	9	65	81	58	14	118	26	15	8	26	23	16	14	22	13	13	1	21	14	28	7	26	92	111	260	91	96	169	155	103	64	135	182	91	64	164	128	101	62
sample_ 2	65	36	2	33	62	42	10	57	88	23	10	65	70	39	17	114	17	25	12	32	19	17	8	26	11	18	0	9	22	29	4	22	75	125	294	80	90	174	150	125	75	108	126	91	58	178	99	117	78
sample_ 3	71	42	9	36	89	49	19	47	139	38	7	52	65	71	17	112	34	20	9	28	16	20	15	42	13	21	2	24	17	20	6	45	96	96	296	62	90	117	170	85	64	105	186	64	50	139	140	83	86
sample_ 4	69	48	6	30	81	48	8	61	68	24	7	43	68	61	15	89	30	22	10	29	31	20	6	24	15	17	0	28	28	27	4	28	96	132	366	103	99	175	189	136	82	137	219	101	66	160	160	122	47
sample_ 5	72	43	5	40	126	39	24	62	134	35	13	66	75	62	19	121	27	12	12	26	21	12	7	33	12	10	2	17	16	38	8	36	76	125	262	85	77	157	172	106	61	121	170	86	73	141	150	118	58
sample_ 6	73	33	4	44	77	40	14	45	86	33	5	53	85	52	10	103	27	22	7	30	20	19	6	35	10	23	3	17	9	22	4	25	98	133	370	83	81	176	220	102	99	146	227	92	68	202	156	111	51
sample_ 7	66	46	10	47	82	43	14	56	110	32	11	78	92	57	16	139	26	15	11	28	15	16	11	31	9	14	5	21	19	21	5	33	86	101	344	100	113	145	212	119	69	177	245	88	75	166	144	105	53
sample_ 8	95	31	6	37	111	46	31	49	135	36	10	89	100	71	21	154	31	18	11	28	23	17	11	31	7	16	6	16	13	27	7	29	88	124	315	82	84	170	208	120	77	123	204	87	68	162	165	97	55
sample_ 9	75	35	2	44	93	36	15	50	131	38	13	63	90	72	17	133	31	23	13	31	24	16	10	31	13	19	1	21	23	35	6	40	80	120	351	86	84	161	222	115	80	152	232	102	65	206	171	135	38
sample_ 10	75	48	11	43	109	48	18	58	130	32	12	79	87	56	23	129	32	8	8	33	17	10	13	30	6	11	5	28	21	36	6	45	93	154	293	103	89	191	189	119	89	172	176	92	72	210	136	113	41
sample_ 11	87	40	8	44	100	48	15	48	93	48	11	65	68	75	17	137	32	19	9	41	25	17	9	32	11	15	6	28	25	29	1	43	106	141	318	110	108	163	193	124	82	153	194	87	76	182	164	108	34
sample_ 12	72	42	3	33	63	33	19	52	111	33	9	72	70	65	12	120	13	12	4	24	12	9	9	20	10	9	1	17	16	21	2	29	102	119	412	111	91	185	210	124	93	133	261	94	72	213	171	124	63
sample_ 13	111	51	6	49	142	55	21	85	174	47	16	89	105	75	20	168	33	29	13	33	23	32	9	35	13	21	1	24	21	27	8	42	80	98	258	58	86	113	158	112	83	95	148	68	64	128	109	95	39
sample_ 14	73	39	5	33	110	36	26	64	126	37	11	77	106	59	25	116	25	19	5	25	12	10	10	24	12	17	3	10	11	29	4	24	76	135	319	83	91	137	181	93	86	135	203	68	77	175	135	100	63
sample_ 15	77	43	11	49	104	44	19	70	125	48	8	90	102	69	20	127	25	24	11	38	22	20	5	39	21	17	2	18	19	30	3	45	95	108	281	81	90	109	182	103	83	116	177	66	64	130	127	81	53
sample_ 16	85	55	4	39	72	40	13	62	116	43	3	62	69	73	14	125	41	18	9	36	20	32	13	26	16	17	2	21	20	28	3	39	104	110	308	67	95	156	179	102	82	140	185	75	73	154	138	115	62
sample_ 17	55	37	7	40	87	29	19	61	113	33	4	62	71	75	11	101	24	19	9	33	18	20	12	24	17	22	3	21	29	30	4	36	88	103	231	85	87	186	182	137	84	112	161	80	72	172	105	113	67
sample_ 18	64	42	10	25	86	40	17	57	108	38	9	60	93	70	20	124	27	21	8	32	13	8	12	22	10	9	1	19	9	25	4	25	89	134	333	106	85	183	174	134	93	137	218	96	79	202	152	119	52
sample_ 19	102	41	5	50	143	56	25	73	190	28	14	94	99	80	25	164	26	19	8	28	22	20	9	19	12	19	2	9	23	36	4	32	75	116	284	84	85	161	179	106	81	128	174	76	65	161	132	101	58
sample_ 20	81	41	5	41	108	42	15	69	103	36	9	65	97	83	21	152	28	24	10	22	20	12	6	25	15	14	0	12	15	31	4	26	85	95	298	73	87	150	176	103	80	110	170	80	61	144	143	100	55
sample_ 21	65	43	8	48	90	42	23	52	138	37	5	78	85	70	18	146	24	34	8	27	15	19	6	31	13	8	2	20	8	28	10	40	72	105	216	103	96	125	162	112	73	139	157	73	61	170	111	94	57
sample_ 22	79	33	7	46	95	44	16	69	116	28	11	68	91	60	17	122	29	14	9	37	18	15	11	32	14	20	0	17	22	30	7	37	92	110	326	78	95	165	205	111	81	145	206	90	71	177	153	115	55
sample_ 23	70	38	5	47	82	45	14	51	102	43	9	72	79	43	27	142	33	20	8	37	22	13	9	33	13	19	2	14	25	17	2	39	106	79	342	80	89	151	175	86	75	119	226	90	70	134	130	92	60
sample_ 24	71	54	6	40	100	33	17	63	121	33	8	83	94	84	12	118	36	21	2	38	20	28	11	39	18	17	1	17	13	37	7	46	99	134	307	96	100	122	194	99	79	114	176	73	61	145	147	81	45
sample_ 25	86	48	9	40	103	25	18	63	120	25	13	74	105	77	17	125	33	20	9	34	22	23	9	40	24	26	0	16	17	27	4	42	110	100	337	66	91	114	215	103	88	106	235	78	68	142	157	86	44
sample_ 26	66	40	6	25	82	32	14	48	93	32	11	61	74	57	4	126	22	18	4	42	17	17	14	18	8	12	2	11	16	30	3	28	91	104	345	98	85	130	195	105	87	144	197	60	65	175	184	87	67
sample_ 27	88	54	7	45	103	52	20	46	131	43	7	72	100	67	23	149	19	22	10	23	24	16	8	23	11	8	1	9	16	15	6	25	100	95	378	57	88	140	228	113	94	116	247	84	83	135	156	96	63
sample_ 28	100	45	9	43	144	46	25	87	171	44	15	107	107	100	22	190	25	25	6	36	17	18	9	32	14	13	2	12	18	34	4	35	68	66	239	60	91	122	175	81	79	106	157	77	57	128	143	76	55
sample_ 29	59	33	7	43	78	42	20	53	81	39	13	54	74	51	16	111	35	15	5	37	25	25	9	34	8	18	2	20	23	37	8	35	85	128	272	83	78	161	180	124	86	161	181	79	61	185	128	100	49
sample_ 30	59	36	9	42	86	41	16	50	115	34	9	64	94	76	13	122	27	14	5	31	18	18	10	25	16	15	1	19	9	22	5	29	81	119	301	82	94	166	167	118	79	137	210	103	62	172	135	110	43
sample_ 31	98	38	4	54	69	43	10	59	106	38	8	70	70	56	20	116	32	16	7	35	18	20	5	27	13	16	0	17	18	20	4	29	100	138	251	113	85	224	164	143	88	168	151	101	68	232	93	154	54
sample_ 32	76	30	9	44	68	32	14	58	101	29	8	54	71	65	21	101	32	25	7	39	12	10	6	38	13	17	0	18	24	27	3	33	94	141	323	89	102	207	193	123	86	160	196	79	83	180	140	134	50
sample_ 33	100	40	7	59	106	52	17	81	162	35	6	70	101	82	23	120	30	13	8	32	8	18	8	31	19	19	2	18	22	34	9	33	107	97	319	76	94	146	221	92	85	120	215	59	84	157	151	76	46
sample_ 34	72	36	8	53	108	57	17	50	122	42	9	75	81	70	19	142	26	16	4	26	25	18	10	37	9	14	4	22	12	34	8	36	109	96	324	101	84	180	201	113	86	146	193	99	63	178	143	112	38
sample_ 35	89	49	12	47	114	43	17	65	128	39	5	65	76	68	22	156	28	22	11	31	22	19	7	39	11	22	4	27	17	35	7	33	91	83	295	87	80	113	175	103	88	112	205	80	70	115	164	81	62
sample_ 36	69	43	5	37	97	37	14	67	92	47	12	69	80	61	21	105	23	19	13	39	19	16	15	57	24	18	2	21	15	27	5	44	87	96	247	84	79	135	156	95	73	111	127	72	59	127	133	79	78
sample_ 37	74	39	6	34	60	38	11	41	81	34	9	52	78	58	18	100	29	13	3	27	19	11	15	20	6	18	3	17	18	21	3	37	88	154	293	71	99	200	177	130	97	185	195	117	88	227	185	146	53
sample_ 38	72	40	7	34	68	30	19	56	100	28	10	70	74	58	17	118	31	18	6	28	20	22	9	36	13	14	2	21	10	25	2	29	92	137	261	106	72	181	156	140	86	158	166	109	66	203	135	118	46
sample_ 39	92	33	7	43	102	41	22	71	125	42	8	91	95	56	19	129	22	17	8	32	25	29	11	39	18	17	5	17	24	44	6	44	84	119	224	85	87	138	149	100	66	110	122	73	60	164	118	93	85
sample_ 40	59	35	6	32	63	46	18	51	95	32	8	52	71	54	11	96	22	18	8	24	15	16	1	27	9	15	3	21	12	20	4	25	103	96	367	69	87	117	206	116	84	104	213	82	61	147	163	77	72
sample_ 41	73	37	3	40	85	48	10	47	114	32	9	62	83	57	23	126	21	17	4	29	14	21	9	28	8	3	1	16	13	24	6	25	105	127	340	97	96	178	207	122	88	131	199	96	61	171	174	105	45
sample_ 42	71	54	4	43	103	50	14	60	118	30	17	66	69	72	16	131	26	23	10	40	25	17	10	47	10	17	2	29	24	28	2	43	80	99	270	79	88	113	141	88	65	125	156	64	50	121	134	82	67
sample_ 43	76	44	4	51	105	42	31	67	139	44	14	83	108	70	19	158	22	22	12	22	23	20	12	19	13	10	4	14	17	20	3	27	103	165	312	101	92	182	154	128	81	154	199	93	81	225	116	120	41
sample_ 44	77	54	9	49	98	38	20	60	123	35	6	92	87	73	23	138	44	24	2	31	22	20	8	32	15	18	2	17	17	21	7	34	91	138	279	105	90	165	143	115	85	128	162	97	67	203	121	104	47
sample_ 45	84	42	7	40	79	47	15	42	104	39	11	69	84	65	22	116	35	25	10	44	30	28	7	31	15	14	2	18	19	36	5	35	89	78	271	73	74	128	203	86	84	117	160	70	55	137	160	82	64
sample_ 46	103	41	13	58	86	29	25	62	165	40	13	105	111	79	20	136	26	16	12	36	13	22	11	26	14	10	3	19	11	31	3	37	90	123	257	80	85	170	176	122	86	132	183	102	73	148	108	95	52
sample_ 47	85	45	5	40	92	34	20	71	112	33	13	81	87	71	18	140	27	26	6	30	14	17	12	30	17	10	2	17	12	37	5	37	86	90	246	87	90	154	177	104	81	153	164	85	59	138	131	86	58
sample_ 48	86	53	7	46	105	51	14	58	123	31	11	90	91	66	15	136	38	20	10	42	20	18	19	36	12	9	3	33	23	44	6	48	90	95	268	73	101	141	139	101	74	103	185	77	70	150	136	91	69
sample_ 49	76	45	4	32	84	39	18	64	122	34	10	74	96	85	16	131	25	19	7	29	19	17	11	34	16	20	2	17	14	25	5	45	85	130	270	66	95	148	184	115	99	133	162	91	72	183	112	133	58
sample_ 50	70	42	6	39	93	44	21	60	157	35	10	83	86	80	21	157	23	11	9	26	11	21	9	29	10	13	1	14	10	19	3	26	82	104	330	75	101	167	174	106	85	132	180	65	72	171	172	106	48
[truncated: 47 more columns]
