# Supplementary material for: CaMuS: simultaneous fitting and de novo imputation of cancer mutational signature
Source: Sci Rep. 2020 Nov 9;10:19316. doi: 10.1038/s41598-020-75753-8 (PMC7653908; doi:10.1038/s41598-020-75753-8)
Supplement: Supplementary file 2 — Supplementary Information 2. [file 41598_2020_75753_MOESM2_ESM.zip › suppMat/Simulated_OneDominant/25samples-2500mutations]

	ACA>AAA	ACC>AAC	ACG>AAG	ACT>AAT	CCA>CAA	CCC>CAC	CCG>CAG	CCT>CAT	GCA>GAA	GCC>GAC	GCG>GAG	GCT>GAT	TCA>TAA	TCC>TAC	TCG>TAG	TCT>TAT	ACA>AGA	ACC>AGC	ACG>AGG	ACT>AGT	CCA>CGA	CCC>CGC	CCG>CGG	CCT>CGT	GCA>GGA	GCC>GGC	GCG>GGG	GCT>GGT	TCA>TGA	TCC>TGC	TCG>TGG	TCT>TGT	ACA>ATA	ACC>ATC	ACG>ATG	ACT>ATT	CCA>CTA	CCC>CTC	CCG>CTG	CCT>CTT	GCA>GTA	GCC>GTC	GCG>GTG	GCT>GTT	TCA>TTA	TCC>TTC	TCG>TTG	TCT>TTT	ATA>AAA
sample_ 1	53	19	6	22	42	22	13	35	47	20	0	43	44	36	11	62	10	10	5	12	15	10	7	18	8	7	1	11	6	17	1	19	49	52	175	27	37	68	117	48	44	65	108	35	33	62	81	55	29
sample_ 2	27	24	6	18	48	17	5	36	68	18	7	34	47	29	10	61	10	8	4	14	7	14	6	15	1	5	1	6	7	18	3	7	41	66	134	32	67	90	84	63	41	64	77	53	42	87	65	56	26
sample_ 3	39	27	6	26	56	17	16	33	85	19	10	50	49	38	10	86	9	10	2	14	7	8	4	23	7	8	2	7	10	9	3	20	46	41	134	45	48	62	79	48	33	56	83	35	30	72	68	58	18
sample_ 4	42	15	5	16	46	23	8	29	43	16	6	35	45	41	8	68	17	4	3	22	10	9	4	21	8	6	0	13	11	22	1	15	48	64	165	40	41	102	102	68	50	82	107	51	34	99	81	56	25
sample_ 5	42	18	4	17	44	21	11	28	46	16	5	31	58	35	4	79	17	9	1	16	9	7	6	28	5	8	0	9	12	9	4	22	53	72	111	44	52	87	65	55	45	74	69	46	30	91	74	57	32
sample_ 6	47	20	4	18	40	19	9	24	75	24	2	40	43	28	9	53	10	5	2	14	9	8	5	13	8	6	1	14	9	13	4	23	49	61	131	49	43	88	91	59	53	56	98	37	45	75	57	55	25
sample_ 7	47	20	2	22	31	17	10	25	33	21	3	33	37	32	6	48	17	10	3	14	14	11	5	20	12	9	2	6	9	13	4	26	44	55	157	28	47	66	113	44	50	55	107	43	33	60	66	49	26
sample_ 8	46	18	4	31	73	29	9	43	75	23	12	50	66	44	22	93	16	13	3	22	14	6	9	21	5	7	4	9	7	13	3	16	36	49	112	40	44	65	67	47	33	50	80	40	27	82	62	53	26
sample_ 9	36	23	1	22	45	17	8	28	56	8	3	41	42	38	9	53	14	12	2	26	8	11	1	8	7	7	0	18	13	16	4	22	40	73	118	48	52	82	74	73	32	68	78	34	34	95	61	61	26
sample_ 10	46	19	2	23	59	25	6	33	48	21	5	45	39	30	8	70	12	12	0	23	9	6	2	18	6	4	0	13	6	19	2	19	42	47	128	26	39	64	90	59	46	62	84	33	30	81	72	47	38
sample_ 11	40	29	3	13	50	22	16	32	51	25	3	38	55	48	9	55	18	12	5	23	10	8	8	17	10	9	2	19	5	20	5	22	54	43	157	32	47	45	99	51	46	60	101	36	27	63	85	39	22
sample_ 12	31	21	3	17	40	17	8	29	51	11	6	31	33	34	6	67	14	9	1	18	6	8	8	13	6	7	1	4	3	13	3	16	49	78	142	53	62	104	84	62	38	72	93	45	33	93	48	52	26
sample_ 13	33	17	1	15	39	29	8	34	50	17	6	31	24	36	7	64	15	6	2	11	11	10	5	13	9	7	2	10	9	17	3	11	42	68	171	52	43	79	104	59	45	59	111	32	37	81	65	36	33
sample_ 14	37	22	5	24	47	25	8	25	56	19	6	42	47	32	11	86	19	14	3	15	14	10	4	16	8	5	2	4	8	13	1	13	46	65	129	47	46	89	90	75	43	67	94	54	37	98	61	74	24
sample_ 15	41	21	1	19	39	20	7	28	43	17	4	31	39	29	9	46	12	11	4	21	7	6	6	16	9	6	2	6	5	14	8	16	44	67	108	40	43	92	81	56	47	58	91	49	35	95	86	41	34
sample_ 16	39	19	6	12	53	17	10	28	60	19	6	45	54	35	5	67	15	12	2	15	16	10	5	18	10	6	0	7	6	17	2	15	37	70	107	40	41	94	73	54	27	72	79	48	36	93	62	72	34
sample_ 17	36	24	3	24	42	13	11	27	61	14	9	52	51	42	1	63	9	7	2	10	8	4	7	8	7	5	1	10	10	13	4	8	53	66	164	63	58	88	95	66	41	76	111	31	44	93	74	74	26
sample_ 18	32	18	2	19	50	20	6	25	43	21	5	38	52	45	6	58	10	7	3	17	8	8	5	17	8	7	1	10	9	8	2	28	44	72	151	54	67	112	102	70	32	78	91	59	50	98	76	63	19
sample_ 19	35	18	4	21	48	26	7	30	56	19	4	32	42	31	7	73	19	5	3	24	10	9	6	12	10	6	2	11	11	14	4	20	45	68	105	41	44	93	85	58	38	72	82	44	30	75	57	52	36
sample_ 20	36	13	4	29	64	22	11	25	68	14	4	46	54	38	11	67	7	12	3	20	11	14	7	22	7	3	1	7	9	22	0	20	42	64	133	40	36	85	82	64	33	69	79	40	32	85	54	47	31
sample_ 21	52	24	2	12	44	22	4	32	55	22	3	32	59	39	5	73	11	8	1	17	7	7	3	12	8	7	0	12	5	9	3	18	45	35	174	32	32	69	97	43	45	58	93	42	24	63	71	45	30
sample_ 22	35	21	6	20	31	22	8	25	61	21	3	37	45	24	9	55	15	14	7	21	18	14	6	11	10	7	1	12	11	16	2	17	41	57	175	40	54	81	83	52	40	71	97	49	39	85	74	50	21
sample_ 23	41	24	3	29	44	19	2	24	38	18	9	27	33	30	6	57	12	11	5	29	19	13	4	20	6	7	1	14	13	22	3	27	59	54	135	37	51	85	70	65	54	55	92	35	29	81	63	63	32
sample_ 24	44	22	3	20	38	12	4	35	47	15	3	27	39	21	13	50	19	8	5	19	8	11	7	18	12	10	4	12	9	12	1	23	52	52	177	40	48	74	106	45	45	63	107	38	32	64	75	54	30
sample_ 25	42	19	4	14	40	34	16	29	45	16	7	33	51	31	8	71	6	10	6	14	9	6	7	18	8	13	0	8	9	13	5	13	48	61	178	39	47	99	112	63	42	62	107	43	39	92	80	56	22
[truncated: 47 more columns]
