# Supplementary material for: CaMuS: simultaneous fitting and de novo imputation of cancer mutational signature
Source: Sci Rep. 2020 Nov 9;10:19316. doi: 10.1038/s41598-020-75753-8 (PMC7653908; doi:10.1038/s41598-020-75753-8)
Supplement: Supplementary file 2 — Supplementary Information 2. [file 41598_2020_75753_MOESM2_ESM.zip › suppMat/Simulated_OneDominant/15samples-5000mutations]

	ACA>AAA	ACC>AAC	ACG>AAG	ACT>AAT	CCA>CAA	CCC>CAC	CCG>CAG	CCT>CAT	GCA>GAA	GCC>GAC	GCG>GAG	GCT>GAT	TCA>TAA	TCC>TAC	TCG>TAG	TCT>TAT	ACA>AGA	ACC>AGC	ACG>AGG	ACT>AGT	CCA>CGA	CCC>CGC	CCG>CGG	CCT>CGT	GCA>GGA	GCC>GGC	GCG>GGG	GCT>GGT	TCA>TGA	TCC>TGC	TCG>TGG	TCT>TGT	ACA>ATA	ACC>ATC	ACG>ATG	ACT>ATT	CCA>CTA	CCC>CTC	CCG>CTG	CCT>CTT	GCA>GTA	GCC>GTC	GCG>GTG	GCT>GTT	TCA>TTA	TCC>TTC	TCG>TTG	TCT>TTT	ATA>AAA
sample_ 1	65	42	7	42	49	32	6	28	89	29	7	52	50	62	14	93	26	25	8	40	19	18	5	33	19	17	3	17	24	37	5	46	104	155	276	114	95	196	174	142	86	132	183	92	61	187	148	124	64
sample_ 2	91	39	5	46	144	55	26	79	156	37	11	88	96	78	27	191	12	20	8	36	16	23	15	21	13	14	2	12	16	20	1	24	80	119	242	84	88	145	172	80	73	118	147	77	65	182	104	94	48
sample_ 3	82	34	3	50	97	43	21	65	177	27	16	70	111	75	24	140	22	15	10	26	12	21	8	29	7	11	2	15	8	24	5	31	85	126	283	97	105	219	183	123	77	141	189	87	67	214	139	150	50
sample_ 4	77	32	8	42	88	45	16	64	105	27	8	56	77	74	14	113	23	21	4	40	19	16	15	31	15	12	3	26	18	35	6	34	96	89	337	65	95	126	198	93	83	129	219	76	56	133	148	92	67
sample_ 5	86	39	8	43	90	50	13	47	109	36	11	64	84	81	12	121	30	23	6	32	18	16	12	33	14	22	8	22	15	34	9	37	107	131	263	90	85	164	163	124	98	132	161	66	67	153	127	121	64
sample_ 6	79	34	5	37	98	37	16	40	104	38	15	74	83	51	23	110	32	26	12	34	16	25	10	29	15	20	1	15	15	24	5	51	96	118	331	76	105	150	211	111	89	143	207	104	64	142	170	86	54
sample_ 7	74	42	9	40	108	43	17	65	135	34	15	74	86	59	21	124	37	19	6	27	23	17	10	25	10	13	2	20	14	23	3	30	98	120	242	86	82	149	151	108	98	134	170	80	65	189	117	105	69
sample_ 8	71	35	6	48	102	42	19	63	129	37	10	82	75	74	18	139	20	13	6	29	11	14	16	26	11	8	1	17	13	20	1	29	101	118	287	96	90	125	181	104	92	136	199	73	70	140	136	101	79
sample_ 9	71	45	8	49	100	42	14	52	102	35	12	57	77	62	20	134	33	26	3	38	30	14	10	32	19	17	3	17	23	42	6	44	118	121	330	85	100	136	189	128	83	131	187	103	73	142	159	98	31
sample_ 10	83	61	7	44	69	53	13	52	81	36	12	55	70	65	23	91	36	21	8	41	23	14	17	40	19	11	2	32	25	34	7	46	90	101	357	78	93	157	225	113	85	131	198	79	61	151	149	94	57
sample_ 11	67	53	9	42	77	28	12	46	104	31	13	57	69	57	21	119	25	17	6	29	19	18	8	27	13	8	7	19	15	31	3	20	100	129	341	102	92	182	200	113	87	128	193	90	67	190	135	127	60
sample_ 12	62	41	6	46	81	50	13	63	109	53	13	85	78	69	21	113	38	22	11	40	29	22	11	30	16	17	1	17	30	31	6	41	86	98	255	87	106	130	179	112	95	102	164	79	69	118	117	75	61
sample_ 13	84	61	10	40	106	45	16	51	128	41	11	95	87	87	16	136	31	18	10	37	21	20	10	35	20	22	5	25	22	31	2	38	93	109	230	78	76	129	154	101	76	127	126	83	75	185	115	93	50
sample_ 14	102	47	9	35	114	42	22	59	141	32	14	91	81	80	19	159	28	11	8	32	13	22	9	31	12	17	1	20	6	25	4	22	85	104	254	76	76	142	148	108	83	94	146	77	76	149	118	101	70
sample_ 15	71	44	7	42	90	37	17	52	107	43	10	81	84	58	20	138	42	29	8	40	18	16	7	38	13	12	1	27	20	25	3	27	96	109	311	82	96	180	204	120	82	133	208	96	64	158	133	107	53
[truncated: 47 more columns]
