# Supplementary material for: CaMuS: simultaneous fitting and de novo imputation of cancer mutational signature
Source: Sci Rep. 2020 Nov 9;10:19316. doi: 10.1038/s41598-020-75753-8 (PMC7653908; doi:10.1038/s41598-020-75753-8)
Supplement: Supplementary file 2 — Supplementary Information 2. [file 41598_2020_75753_MOESM2_ESM.zip › suppMat/Simulated_OneDominant/25samples-500mutations]

	ACA>AAA	ACC>AAC	ACG>AAG	ACT>AAT	CCA>CAA	CCC>CAC	CCG>CAG	CCT>CAT	GCA>GAA	GCC>GAC	GCG>GAG	GCT>GAT	TCA>TAA	TCC>TAC	TCG>TAG	TCT>TAT	ACA>AGA	ACC>AGC	ACG>AGG	ACT>AGT	CCA>CGA	CCC>CGC	CCG>CGG	CCT>CGT	GCA>GGA	GCC>GGC	GCG>GGG	GCT>GGT	TCA>TGA	TCC>TGC	TCG>TGG	TCT>TGT	ACA>ATA	ACC>ATC	ACG>ATG	ACT>ATT	CCA>CTA	CCC>CTC	CCG>CTG	CCT>CTT	GCA>GTA	GCC>GTC	GCG>GTG	GCT>GTT	TCA>TTA	TCC>TTC	TCG>TTG	TCT>TTT	ATA>AAA
sample_ 1	4	5	0	2	10	6	1	8	10	4	2	7	13	13	1	11	2	5	1	1	4	2	0	3	1	2	0	1	4	4	0	6	7	11	25	9	9	9	21	9	10	13	24	13	7	15	14	14	6
sample_ 2	9	4	1	5	9	6	1	3	14	5	0	4	8	7	4	15	0	3	0	2	1	2	0	2	1	0	0	4	4	4	0	5	12	17	41	9	15	17	19	14	13	6	16	11	9	15	8	10	6
sample_ 3	2	1	0	6	5	6	1	10	10	2	1	3	10	8	2	13	4	1	1	0	2	1	0	2	2	1	0	1	1	2	1	4	11	12	32	7	10	20	25	12	7	15	24	9	6	16	19	6	3
sample_ 4	8	6	0	5	6	5	0	4	11	3	1	4	2	7	1	10	1	2	0	0	1	1	0	3	3	0	0	1	2	1	1	2	11	9	31	7	9	14	25	13	8	18	16	14	10	19	13	12	6
sample_ 5	9	4	1	4	9	9	1	8	6	6	0	8	13	6	2	16	4	2	1	1	1	1	4	3	2	0	0	1	3	3	1	7	10	12	16	6	10	15	17	12	8	13	23	9	5	16	18	15	6
sample_ 6	6	7	0	8	15	7	3	4	18	3	1	12	12	6	1	17	2	3	0	6	2	2	5	2	0	2	0	0	3	4	0	9	12	10	32	7	9	14	19	11	9	11	11	6	8	9	17	14	4
sample_ 7	9	5	1	3	14	3	0	9	12	5	0	3	6	8	2	12	1	1	0	5	0	2	1	3	4	1	0	1	2	3	1	7	5	10	42	5	9	15	15	8	12	11	24	8	8	10	15	8	6
sample_ 8	9	4	1	3	13	10	1	7	13	6	2	5	8	6	1	16	2	3	0	4	1	2	1	4	2	0	0	3	2	2	0	3	12	19	24	10	11	18	16	8	8	14	18	9	6	14	12	12	7
sample_ 9	8	2	0	4	7	2	1	2	13	4	3	9	8	4	0	16	5	2	0	6	1	1	1	6	2	0	0	1	4	0	2	4	12	11	34	14	15	12	19	6	12	12	27	5	2	11	12	9	5
sample_ 10	7	4	1	4	5	3	1	5	10	2	0	6	7	6	0	6	3	2	0	2	1	1	1	1	1	1	1	0	2	1	2	4	17	12	32	7	13	16	23	13	10	17	19	14	4	29	18	11	7
sample_ 11	15	5	1	2	8	5	1	6	9	8	1	1	8	8	1	12	2	3	0	4	0	3	0	3	1	0	0	2	1	1	1	5	16	7	34	12	17	14	20	14	12	11	16	8	8	14	12	11	4
sample_ 12	14	2	0	5	9	6	1	8	11	5	0	3	11	6	0	12	4	4	0	3	3	1	0	4	2	0	0	4	1	4	1	2	9	9	38	5	12	12	18	5	11	13	21	9	6	10	13	10	5
sample_ 13	10	3	2	5	10	4	5	2	11	4	2	9	4	8	3	19	1	1	0	2	3	2	2	4	0	2	0	0	3	3	1	2	11	6	27	9	7	14	13	7	7	18	17	8	5	15	9	5	7
sample_ 14	11	8	1	5	4	4	1	8	11	3	1	11	10	4	2	12	3	2	3	5	2	1	1	6	1	1	0	1	1	5	0	1	16	8	29	7	8	11	20	10	9	7	16	4	3	5	15	11	6
sample_ 15	8	6	0	5	6	3	4	7	10	5	0	11	9	4	1	15	1	3	0	2	1	1	3	2	0	0	0	0	1	3	0	1	5	12	35	10	7	13	13	10	6	8	21	10	7	17	14	6	8
sample_ 16	9	4	0	3	10	2	1	7	10	2	2	11	6	7	3	9	3	1	0	5	1	0	2	2	3	0	0	6	2	9	0	7	12	12	19	5	9	16	7	7	11	18	16	8	4	9	11	10	3
sample_ 17	5	5	0	7	9	6	0	5	12	5	0	10	12	12	1	14	2	2	0	6	3	3	1	6	1	1	0	1	2	3	1	1	8	19	36	9	8	16	15	11	7	9	20	10	7	24	14	11	4
sample_ 18	5	7	0	3	10	3	2	7	15	6	0	10	8	7	1	7	3	1	0	3	3	1	1	5	3	2	0	2	2	5	0	6	5	8	27	12	10	10	16	16	11	11	18	6	12	9	14	8	6
sample_ 19	10	5	1	1	6	4	1	3	6	6	1	3	8	8	0	12	7	0	1	6	2	3	0	2	1	0	0	3	3	3	0	5	8	13	36	3	9	10	23	12	7	12	16	13	7	15	17	9	5
sample_ 20	9	4	0	5	3	5	1	5	11	4	0	10	7	8	3	11	0	2	0	2	3	0	0	1	2	1	1	3	0	3	0	4	5	15	31	14	8	21	17	17	6	12	19	7	11	29	15	12	2
sample_ 21	10	7	3	7	7	2	0	3	7	4	0	4	8	12	1	13	0	1	0	3	0	2	0	3	2	2	1	5	5	0	0	4	5	4	29	12	14	15	18	6	8	14	19	10	10	13	10	10	2
sample_ 22	11	4	0	5	7	4	4	5	13	5	0	10	4	7	1	11	3	1	0	4	3	2	2	3	1	0	0	1	0	8	1	6	13	16	29	9	13	14	21	7	10	22	21	10	5	19	18	6	4
sample_ 23	15	3	1	1	7	6	3	2	20	6	0	6	7	9	1	19	2	0	0	5	3	1	0	3	2	2	3	4	4	5	2	5	12	12	22	5	10	15	13	15	9	10	18	7	4	18	6	15	4
sample_ 24	7	2	0	4	8	7	2	6	19	4	2	8	11	6	3	26	1	1	1	3	1	1	3	1	3	2	0	4	4	2	0	3	4	15	29	8	8	17	15	15	3	12	16	10	9	17	14	9	3
sample_ 25	5	3	1	5	8	7	3	3	8	4	0	2	5	6	0	5	3	1	1	5	1	2	1	3	0	1	0	2	0	10	1	1	13	9	32	16	12	23	20	14	7	12	19	11	9	19	10	11	9
[truncated: 47 more columns]
