# Supplementary material for: CaMuS: simultaneous fitting and de novo imputation of cancer mutational signature
Source: Sci Rep. 2020 Nov 9;10:19316. doi: 10.1038/s41598-020-75753-8 (PMC7653908; doi:10.1038/s41598-020-75753-8)
Supplement: Supplementary file 2 — Supplementary Information 2. [file 41598_2020_75753_MOESM2_ESM.zip › suppMat/Simulated_OneDominant/25samples-1000mutations]

	ACA>AAA	ACC>AAC	ACG>AAG	ACT>AAT	CCA>CAA	CCC>CAC	CCG>CAG	CCT>CAT	GCA>GAA	GCC>GAC	GCG>GAG	GCT>GAT	TCA>TAA	TCC>TAC	TCG>TAG	TCT>TAT	ACA>AGA	ACC>AGC	ACG>AGG	ACT>AGT	CCA>CGA	CCC>CGC	CCG>CGG	CCT>CGT	GCA>GGA	GCC>GGC	GCG>GGG	GCT>GGT	TCA>TGA	TCC>TGC	TCG>TGG	TCT>TGT	ACA>ATA	ACC>ATC	ACG>ATG	ACT>ATT	CCA>CTA	CCC>CTC	CCG>CTG	CCT>CTT	GCA>GTA	GCC>GTC	GCG>GTG	GCT>GTT	TCA>TTA	TCC>TTC	TCG>TTG	TCT>TTT	ATA>AAA
sample_ 1	11	8	1	11	20	10	5	23	18	4	5	13	20	16	3	25	5	3	1	10	5	7	1	8	3	3	0	4	3	8	1	7	21	21	66	18	9	27	35	14	17	24	43	15	15	19	29	21	3
sample_ 2	20	5	0	9	22	7	1	13	18	6	4	11	17	9	1	25	4	4	1	5	4	0	4	7	2	1	1	1	3	2	1	8	13	24	54	25	15	34	31	22	13	32	41	10	13	18	38	18	10
sample_ 3	18	8	0	9	28	9	3	16	35	9	3	19	18	17	7	28	5	2	0	8	5	3	2	4	3	1	1	3	5	4	2	11	15	19	44	9	22	21	38	22	14	16	31	16	10	25	24	15	8
sample_ 4	16	9	1	7	12	8	1	11	18	7	1	23	20	14	5	15	4	4	2	5	6	4	4	3	2	3	0	1	5	8	1	5	20	22	69	14	16	30	33	25	20	26	34	9	16	34	26	11	15
sample_ 5	12	11	1	11	21	10	4	13	29	8	0	14	18	16	4	31	4	6	1	10	0	5	3	2	3	0	0	2	3	2	0	9	22	26	73	16	32	30	30	19	15	23	42	14	11	28	33	19	12
sample_ 6	19	6	0	13	19	5	7	14	31	7	5	16	15	20	4	24	5	5	3	6	4	0	2	3	3	1	0	1	1	6	2	7	25	31	57	19	17	42	36	27	21	29	40	17	11	32	32	23	8
sample_ 7	15	9	2	8	19	9	2	7	19	4	1	15	9	8	2	19	3	5	0	8	2	4	2	6	5	3	0	4	5	8	1	3	20	26	76	24	17	35	42	36	13	27	42	27	5	37	33	24	14
sample_ 8	17	6	0	7	22	11	4	13	32	7	2	16	28	21	1	35	6	2	3	5	3	2	5	2	2	0	0	4	1	6	0	9	19	17	76	16	20	21	47	17	17	22	50	18	14	24	35	12	10
sample_ 9	21	5	3	10	26	7	3	12	19	7	5	11	32	16	6	27	4	7	1	7	2	4	4	7	3	2	0	4	4	1	1	13	23	27	65	20	30	27	39	31	15	27	32	16	20	32	22	15	10
sample_ 10	23	4	6	4	14	10	1	5	13	5	4	16	20	15	4	26	4	1	2	6	6	2	4	4	2	6	0	4	3	5	2	5	17	17	76	20	11	21	44	23	16	32	35	13	14	13	34	15	14
sample_ 11	16	13	0	4	8	7	3	15	11	7	2	11	15	10	4	34	4	3	1	9	2	3	1	10	1	5	1	2	3	4	0	12	23	26	57	21	20	39	31	26	24	26	40	14	11	56	26	28	8
sample_ 12	15	3	1	8	21	12	6	11	38	9	0	11	19	20	7	40	5	4	2	10	2	5	1	7	2	3	1	6	3	12	0	5	20	13	56	20	19	19	46	17	21	25	38	13	12	22	33	15	7
sample_ 13	14	7	2	8	20	6	1	13	28	6	5	15	8	12	4	36	10	2	2	4	3	3	1	2	2	1	0	4	7	6	1	3	25	35	73	25	15	40	30	17	16	32	36	17	10	36	37	21	6
sample_ 14	14	10	1	8	17	6	2	9	22	4	1	11	17	21	4	29	6	5	2	9	5	5	3	8	2	6	0	3	4	4	0	13	19	15	73	20	15	26	47	18	22	15	40	13	17	24	36	21	6
sample_ 15	15	9	1	11	33	9	4	15	25	5	5	24	20	15	3	36	8	2	0	7	4	7	3	7	2	3	0	2	5	4	0	7	15	20	53	18	19	25	44	16	23	30	37	20	20	21	28	23	12
sample_ 16	16	10	1	11	26	4	4	12	28	8	0	14	15	7	4	25	9	1	0	13	3	2	2	5	4	3	1	8	2	7	1	10	15	26	57	26	17	32	33	9	16	23	49	17	21	30	29	29	10
sample_ 17	13	8	2	12	23	6	2	14	23	9	1	17	20	17	3	30	4	3	0	5	2	5	1	8	3	3	1	4	5	2	2	6	15	19	49	20	21	27	34	21	14	19	35	19	13	24	28	21	14
sample_ 18	10	7	0	5	18	4	4	16	14	9	2	11	9	7	1	22	4	3	2	3	7	4	1	8	4	6	0	4	4	1	0	7	17	23	69	25	16	53	32	28	16	29	45	20	17	50	26	29	10
sample_ 19	18	10	1	13	19	10	10	19	44	12	0	18	15	7	3	31	9	6	2	5	4	3	8	4	4	4	0	3	7	6	3	7	19	15	47	22	18	17	30	19	16	17	35	12	13	20	19	13	11
sample_ 20	9	9	1	14	15	8	4	13	14	5	1	20	11	12	4	26	5	4	0	7	1	4	1	5	3	2	2	3	3	6	0	8	15	28	61	10	21	44	33	22	18	30	48	17	10	44	26	21	9
sample_ 21	17	4	2	13	22	9	5	7	22	6	1	15	27	12	3	20	9	2	3	4	4	4	2	2	1	1	0	2	2	2	1	6	19	29	67	19	22	35	28	35	18	30	44	14	18	43	26	25	5
sample_ 22	18	5	2	9	24	7	4	16	19	13	0	15	16	20	9	25	7	1	0	10	2	6	1	6	3	5	0	2	6	5	0	8	26	17	58	19	12	28	32	13	11	25	52	16	10	28	31	14	9
sample_ 23	11	6	1	9	26	5	3	10	16	5	1	12	15	18	5	23	7	5	2	5	1	3	1	2	4	2	0	1	5	7	1	6	13	23	68	20	16	41	26	22	18	28	21	12	9	22	33	27	13
sample_ 24	19	5	4	9	25	5	2	10	25	7	3	21	16	13	4	31	4	3	1	4	2	1	1	7	4	0	1	0	4	6	1	1	11	22	61	26	18	29	40	21	12	22	38	18	12	36	22	26	11
sample_ 25	19	10	2	8	15	14	1	7	19	5	1	12	14	14	3	20	3	4	0	6	2	3	4	5	1	3	1	5	3	6	0	4	21	25	88	25	16	30	38	24	15	29	44	20	13	44	41	27	14
[truncated: 47 more columns]
