# Supplementary material for: CaMuS: simultaneous fitting and de novo imputation of cancer mutational signature
Source: Sci Rep. 2020 Nov 9;10:19316. doi: 10.1038/s41598-020-75753-8 (PMC7653908; doi:10.1038/s41598-020-75753-8)
Supplement: Supplementary file 2 — Supplementary Information 2. [file 41598_2020_75753_MOESM2_ESM.zip › suppMat/Simulated_OneDominant/50samples-1000mutations]

	ACA>AAA	ACC>AAC	ACG>AAG	ACT>AAT	CCA>CAA	CCC>CAC	CCG>CAG	CCT>CAT	GCA>GAA	GCC>GAC	GCG>GAG	GCT>GAT	TCA>TAA	TCC>TAC	TCG>TAG	TCT>TAT	ACA>AGA	ACC>AGC	ACG>AGG	ACT>AGT	CCA>CGA	CCC>CGC	CCG>CGG	CCT>CGT	GCA>GGA	GCC>GGC	GCG>GGG	GCT>GGT	TCA>TGA	TCC>TGC	TCG>TGG	TCT>TGT	ACA>ATA	ACC>ATC	ACG>ATG	ACT>ATT	CCA>CTA	CCC>CTC	CCG>CTG	CCT>CTT	GCA>GTA	GCC>GTC	GCG>GTG	GCT>GTT	TCA>TTA	TCC>TTC	TCG>TTG	TCT>TTT	ATA>AAA
sample_ 1	20	8	1	15	27	12	6	13	22	5	0	18	11	17	6	30	0	4	4	4	2	5	2	4	5	2	0	1	1	8	0	5	13	27	54	15	15	29	33	32	20	39	33	19	16	55	28	21	11
sample_ 2	22	9	1	8	19	9	2	19	14	6	1	10	14	13	2	35	5	3	1	5	5	2	2	7	4	2	0	4	4	4	1	6	22	30	61	19	18	33	41	23	16	23	47	17	12	37	35	23	9
sample_ 3	22	8	2	10	21	10	4	14	33	7	2	17	15	16	3	27	6	7	3	8	3	4	3	1	5	4	1	6	2	9	1	9	23	23	34	16	15	36	35	21	13	28	24	20	15	38	17	31	10
sample_ 4	21	5	1	7	21	11	5	14	34	12	2	21	21	11	8	30	5	4	2	15	6	1	1	5	5	1	1	4	4	4	2	6	22	16	32	11	16	35	29	25	17	14	23	17	12	36	17	26	14
sample_ 5	19	8	0	14	19	7	3	14	24	10	1	19	17	20	5	31	3	5	2	3	3	4	4	5	0	2	1	3	5	7	2	8	13	27	49	19	16	40	29	18	8	27	36	20	11	37	23	22	7
sample_ 6	19	7	0	8	25	7	6	12	18	8	0	11	18	12	4	22	6	3	5	3	6	6	0	4	1	4	0	1	1	6	1	10	13	30	56	33	18	55	32	22	15	36	47	20	16	47	23	21	10
sample_ 7	7	4	1	11	22	14	9	11	31	5	1	16	13	9	3	32	5	5	2	11	1	2	2	6	0	3	1	4	2	6	1	5	22	33	41	17	16	35	25	23	16	26	28	12	18	37	18	22	10
sample_ 8	10	9	2	10	13	7	3	11	22	5	2	10	17	10	3	28	7	5	1	12	3	6	2	7	1	2	2	3	7	3	0	10	26	21	85	13	24	33	36	37	20	18	48	15	18	34	41	20	9
sample_ 9	9	9	2	6	21	9	3	17	23	3	5	15	22	14	2	25	5	2	1	10	3	3	4	3	3	1	0	9	2	4	1	4	21	15	57	12	20	26	37	24	15	27	37	25	13	29	29	24	17
sample_ 10	20	11	3	7	33	8	6	11	28	6	5	15	28	17	5	32	4	1	1	9	1	3	2	5	1	6	1	6	7	8	0	6	14	22	52	19	17	30	32	19	12	25	34	19	18	26	24	21	14
sample_ 11	11	6	3	6	23	8	4	14	15	8	3	11	13	10	1	26	6	6	0	5	3	4	3	4	5	4	0	10	2	6	3	5	25	23	61	9	18	37	33	19	23	21	37	21	14	39	24	19	14
sample_ 12	23	13	1	8	17	7	1	12	32	7	2	14	29	11	6	30	6	1	1	7	4	2	3	3	4	2	0	5	0	6	4	5	25	32	56	19	27	41	49	26	16	19	42	27	13	49	21	17	9
sample_ 13	6	8	3	7	16	4	5	12	33	3	1	16	20	12	8	23	3	3	1	5	0	3	1	8	1	1	1	4	3	5	2	5	13	29	43	18	25	33	30	21	10	26	30	21	15	49	24	21	13
sample_ 14	16	8	1	5	14	4	6	14	22	7	5	18	15	14	2	24	5	6	2	5	6	3	1	6	1	2	0	2	4	6	1	6	24	32	49	16	17	24	48	19	15	28	41	11	12	14	25	21	18
sample_ 15	29	10	2	11	16	10	5	12	24	6	4	21	23	12	2	27	4	3	2	6	4	3	1	11	1	4	0	3	3	7	1	9	17	14	52	25	12	30	37	21	15	25	39	11	12	47	41	29	8
sample_ 16	14	12	0	12	20	12	1	14	22	6	2	15	20	8	1	28	5	6	5	8	5	3	1	10	3	4	0	4	3	3	2	9	20	31	55	21	17	26	28	18	8	26	37	15	11	35	19	28	5
sample_ 17	23	6	2	8	15	10	4	18	18	5	1	6	13	20	2	26	4	2	2	6	6	3	3	4	5	3	0	4	1	3	0	4	24	32	44	20	19	45	40	27	15	24	41	19	15	31	26	32	13
sample_ 18	13	8	0	12	15	7	2	6	11	5	2	11	14	12	1	15	3	1	2	4	0	1	1	4	4	1	0	3	1	4	1	4	25	30	64	22	20	42	45	28	17	33	31	21	11	42	27	25	19
sample_ 19	17	8	2	9	19	6	5	11	25	8	1	12	13	12	0	36	3	0	1	3	5	2	0	8	3	4	0	6	5	5	1	3	13	16	63	10	15	27	48	17	18	30	40	17	12	28	25	22	12
sample_ 20	15	7	2	8	13	11	3	17	18	12	0	15	30	16	5	27	10	4	3	5	4	5	6	7	3	4	0	4	4	5	2	3	16	15	69	15	12	23	48	18	11	34	32	18	8	20	29	21	13
sample_ 21	20	15	1	3	23	5	6	15	27	6	1	18	16	8	2	32	5	3	2	6	3	1	1	8	2	1	0	2	6	5	1	2	15	32	47	13	26	39	22	17	18	36	38	29	12	24	28	25	13
sample_ 22	20	6	1	8	16	3	4	16	27	10	6	18	18	9	7	21	4	2	0	9	2	6	1	2	3	2	0	3	4	3	0	4	17	25	62	10	16	29	37	25	13	32	35	21	28	35	28	22	9
sample_ 23	23	10	2	12	19	11	4	12	26	3	1	18	19	24	3	30	6	4	1	4	5	4	3	4	2	2	1	1	5	5	0	7	26	27	72	13	13	31	36	27	20	25	51	16	11	35	42	23	8
sample_ 24	19	19	0	5	22	8	5	14	20	10	2	12	18	15	4	27	6	8	2	7	7	5	2	8	4	2	1	6	2	10	2	7	21	30	46	16	15	34	42	15	8	23	36	23	14	43	32	25	9
sample_ 25	19	12	2	11	19	7	5	8	25	5	2	15	22	16	7	34	7	5	1	8	1	1	0	8	1	4	0	4	0	7	3	9	11	26	55	16	16	31	50	21	19	20	31	16	16	35	27	20	7
sample_ 26	15	4	2	11	16	6	3	9	15	5	1	18	8	11	1	18	8	1	6	6	4	0	1	4	6	1	0	2	3	7	1	4	16	38	56	21	17	47	34	35	15	39	34	15	16	44	29	32	6
sample_ 27	10	7	0	7	24	11	7	18	37	11	4	22	20	12	10	34	8	9	0	5	2	3	2	5	5	6	0	5	4	8	1	4	16	31	45	12	16	34	32	30	11	31	19	15	17	50	21	24	15
sample_ 28	21	6	1	6	26	6	3	12	24	3	1	15	14	7	5	20	4	0	1	5	2	3	3	4	0	4	0	2	6	7	3	4	12	21	56	22	19	26	37	25	14	29	21	15	8	34	29	20	16
sample_ 29	14	8	0	12	13	8	3	7	18	9	3	14	8	15	2	17	11	3	2	8	5	8	2	10	6	2	0	6	6	7	0	10	23	19	77	12	21	25	34	27	16	30	46	14	11	21	39	20	8
sample_ 30	20	11	1	12	15	7	4	12	23	8	1	16	21	19	2	31	7	2	1	7	5	3	4	3	2	1	0	7	4	9	1	11	24	11	64	10	21	21	50	18	12	19	34	18	10	24	31	17	9
sample_ 31	21	8	1	8	26	9	2	10	25	13	3	14	25	20	6	35	9	2	0	6	3	4	3	4	3	2	0	5	4	6	3	7	19	14	56	12	20	34	38	24	20	29	38	25	14	43	30	17	7
sample_ 32	19	6	1	6	12	5	2	11	13	7	0	16	12	20	2	18	5	0	0	10	4	3	1	8	2	2	0	0	6	2	0	3	19	28	81	17	22	36	29	27	16	29	42	20	18	43	34	28	13
sample_ 33	15	10	0	8	17	10	4	15	25	6	4	14	22	11	5	35	2	3	2	6	2	8	0	5	3	3	2	2	3	5	1	2	18	24	73	15	20	40	46	31	17	31	49	15	11	32	31	20	10
sample_ 34	10	11	3	3	13	6	1	13	28	6	2	12	16	16	8	23	6	3	1	4	2	4	2	7	3	7	0	2	5	4	0	6	17	25	57	23	14	28	38	21	19	17	32	19	14	35	26	21	13
sample_ 35	18	6	2	13	21	9	1	16	21	8	2	12	22	18	3	25	5	4	1	3	5	5	3	8	0	4	0	3	3	3	2	9	21	28	47	15	16	36	31	28	11	27	28	14	16	40	16	26	9
sample_ 36	5	8	1	3	15	10	0	9	17	11	4	24	26	15	1	26	5	0	1	3	4	2	2	9	1	2	0	2	3	8	0	10	17	32	62	19	27	34	39	28	14	35	52	23	9	34	30	23	12
sample_ 37	18	7	1	11	25	11	2	13	33	5	2	19	17	20	5	36	7	6	4	10	11	8	2	7	4	6	0	8	2	10	0	12	9	16	50	29	20	36	28	30	19	29	33	21	15	26	17	20	6
sample_ 38	17	9	3	10	14	5	2	12	32	7	2	16	15	22	7	28	4	6	0	3	4	3	0	7	2	0	0	4	5	4	0	7	18	15	60	15	24	29	40	16	29	28	35	15	14	30	30	18	8
sample_ 39	16	6	1	7	20	7	4	12	21	5	3	17	15	15	3	35	1	1	0	4	4	4	1	4	3	1	2	1	5	2	1	5	27	23	43	23	12	35	35	18	7	33	42	14	20	45	26	39	8
sample_ 40	20	6	3	14	6	5	1	10	15	8	1	12	17	7	5	20	5	4	1	9	6	4	2	6	5	1	2	3	1	8	0	14	29	16	71	16	18	25	32	29	13	22	37	17	8	26	28	23	13
sample_ 41	10	5	3	10	14	6	5	7	20	5	0	15	19	10	6	29	6	5	1	5	8	3	1	7	4	3	1	3	3	3	0	4	25	19	65	16	20	24	40	18	14	24	47	17	9	31	29	20	11
sample_ 42	16	9	1	13	25	11	7	19	39	4	3	22	29	10	3	46	3	3	0	4	3	2	1	6	4	1	0	1	3	4	1	5	16	18	60	11	22	31	31	21	9	25	33	10	13	37	21	23	6
sample_ 43	17	10	1	6	16	10	6	11	22	13	2	11	17	16	3	24	1	2	2	5	5	3	2	7	2	6	0	2	2	5	1	7	25	19	73	21	19	29	44	25	14	35	61	14	14	33	39	18	7
sample_ 44	13	7	0	5	11	11	2	12	16	7	1	12	14	21	1	22	8	6	2	6	5	3	5	10	2	5	0	3	3	4	1	7	21	12	59	11	12	21	37	18	18	26	42	16	14	26	20	14	12
sample_ 45	15	7	2	9	27	15	4	15	24	10	3	16	17	15	5	33	3	3	4	12	4	10	0	4	0	1	0	1	4	1	1	9	19	23	54	15	24	28	34	20	16	18	46	17	23	38	25	18	2
sample_ 46	12	6	1	6	20	12	3	7	23	6	5	24	11	11	3	33	6	0	0	3	4	5	3	9	2	1	0	0	6	10	0	6	20	24	60	22	25	50	29	23	17	26	39	20	18	44	33	20	13
sample_ 47	9	9	1	11	24	16	3	9	9	4	3	10	16	8	2	26	7	3	4	8	3	5	3	10	5	0	0	2	2	2	3	11	22	14	70	22	23	40	43	29	13	21	33	19	12	36	25	23	9
sample_ 48	12	6	0	13	15	11	4	19	17	3	1	11	20	16	3	31	7	4	3	4	0	1	3	9	6	9	0	7	2	9	1	11	23	17	69	19	17	16	39	17	17	24	43	18	11	22	34	17	13
sample_ 49	8	7	3	3	12	12	3	15	18	7	1	7	14	12	2	19	7	4	3	8	3	5	0	4	5	0	1	4	0	10	0	8	29	31	57	16	19	31	33	26	14	29	31	16	12	35	30	16	7
sample_ 50	14	13	0	5	24	6	3	13	28	7	1	22	18	15	5	30	4	5	3	8	5	5	2	9	5	0	1	1	2	6	1	15	11	22	62	20	19	25	36	27	16	26	40	9	19	33	18	12	11
[truncated: 47 more columns]
