# Supplementary material for: CaMuS: simultaneous fitting and de novo imputation of cancer mutational signature
Source: Sci Rep. 2020 Nov 9;10:19316. doi: 10.1038/s41598-020-75753-8 (PMC7653908; doi:10.1038/s41598-020-75753-8)
Supplement: Supplementary file 2 — Supplementary Information 2. [file 41598_2020_75753_MOESM2_ESM.zip › suppMat/Simulated_OneDominant/25samples-35000mutations.txt]

	A[C>A]A	A[C>A]C	A[C>A]G	A[C>A]T	C[C>A]A	C[C>A]C	C[C>A]G	C[C>A]T	G[C>A]A	G[C>A]C	G[C>A]G	G[C>A]T	T[C>A]A	T[C>A]C	T[C>A]G	T[C>A]T	A[C>G]A	A[C>G]C	A[C>G]G	A[C>G]T	C[C>G]A	C[C>G]C	C[C>G]G	C[C>G]T	G[C>G]A	G[C>G]C	G[C>G]G	G[C>G]T	T[C>G]A	T[C>G]C	T[C>G]G	T[C>G]T	A[C>T]A	A[C>T]C	A[C>T]G	A[C>T]T	C[C>T]A	C[C>T]C	C[C>T]G	C[C>T]T	G[C>T]A	G[C>T]C	G[C>T]G	G[C>T]T	T[C>T]A	T[C>T]C	T[C>T]G	T[C>T]T	A[T>A]A
sample_ 1	471	284	57	252	496	268	102	361	668	223	55	412	492	400	110	801	169	112	40	196	98	99	60	151	71	102	12	93	127	156	20	189	712	954	2671	658	681	1226	1615	897	673	1080	1702	690	509	1328	1201	863	356
sample_ 2	482	321	55	267	592	322	108	382	692	250	65	484	561	474	114	760	244	117	69	235	154	132	53	217	104	105	12	119	123	232	23	274	751	973	2237	738	684	1307	1465	931	618	1094	1418	671	561	1427	989	928	300
sample_ 3	487	304	47	268	585	265	117	377	733	268	77	464	515	495	114	870	190	147	50	222	104	119	72	209	89	103	15	120	110	184	27	199	701	827	2197	616	704	1232	1406	841	652	1031	1507	737	507	1230	1044	805	341
sample_ 4	611	305	41	274	711	316	136	439	872	230	74	541	634	481	145	973	197	110	51	202	121	101	70	175	89	81	15	128	101	179	31	206	661	695	2265	565	632	979	1438	730	595	799	1338	579	439	970	1071	643	397
sample_ 5	711	323	60	385	912	380	144	511	1088	327	100	721	797	615	156	1293	296	157	78	284	171	182	86	287	107	134	22	171	162	273	38	345	594	665	1742	539	583	895	1118	675	509	758	1153	497	456	996	859	586	318
sample_ 6	477	273	46	254	560	250	109	348	704	202	68	422	555	380	110	775	179	119	56	232	123	118	73	178	82	87	14	105	99	179	37	217	623	942	1886	648	708	1265	1168	906	517	993	1281	646	494	1331	882	846	488
sample_ 7	537	224	46	283	688	291	122	367	851	226	75	494	611	539	141	936	166	114	44	188	93	110	50	162	62	75	12	89	92	154	19	181	725	992	2326	714	683	1436	1481	943	628	1070	1389	683	531	1517	1195	883	333
sample_ 8	607	292	50	315	799	330	141	438	971	248	83	584	656	504	149	1055	171	118	56	195	125	126	63	209	94	101	19	126	100	184	38	236	620	643	2129	520	571	794	1329	713	545	772	1380	492	433	941	1015	588	450
sample_ 9	610	330	56	299	763	333	124	488	858	283	63	527	679	573	145	1007	234	162	54	262	187	145	80	237	104	129	28	176	154	233	39	308	672	631	2533	513	661	829	1602	655	606	787	1601	542	483	904	1191	601	310
sample_ 10	596	292	44	292	691	306	124	448	872	278	72	562	684	492	131	1001	179	133	54	216	124	121	62	214	92	109	24	103	108	173	26	222	613	631	1917	547	626	896	1219	683	604	854	1311	568	430	952	928	592	437
sample_ 11	615	311	52	295	764	335	149	443	994	276	92	613	673	500	139	1031	227	162	57	202	136	151	74	204	103	102	20	132	105	204	32	243	652	862	2159	643	685	1166	1412	792	597	936	1365	657	545	1268	1042	762	291
sample_ 12	520	281	56	274	633	313	121	394	792	268	53	474	557	469	136	852	192	134	46	220	142	110	64	216	92	100	9	134	97	189	30	196	643	857	1903	673	671	1278	1277	865	610	998	1210	614	482	1312	928	875	379
sample_ 13	584	300	66	308	729	331	142	416	905	249	80	543	627	574	146	1003	204	124	61	224	156	116	73	200	119	127	16	152	160	200	27	281	730	822	2295	625	639	1090	1431	799	616	986	1388	578	488	1213	1060	792	329
sample_ 14	653	306	43	313	778	352	131	426	979	246	67	564	636	527	154	1072	252	139	39	218	124	135	82	233	108	116	17	151	121	220	29	291	632	938	1673	668	640	1253	1138	860	517	1011	1116	635	523	1443	856	840	375
sample_ 15	583	291	48	257	723	281	130	435	1022	251	101	579	673	542	151	998	199	124	50	215	138	117	88	212	74	96	14	117	93	180	32	205	595	936	1512	684	589	1345	1044	923	547	1045	1034	636	502	1346	759	837	394
sample_ 16	564	285	52	303	722	289	127	430	914	249	64	492	635	493	148	1052	172	110	41	181	93	106	79	177	87	101	19	82	106	182	32	187	667	819	2111	681	673	1144	1316	857	582	963	1337	617	492	1217	1006	775	384
sample_ 17	577	338	57	304	524	305	87	381	649	284	65	415	525	427	99	750	300	181	75	251	202	182	85	281	130	136	20	200	151	253	34	316	716	684	2062	601	668	945	1309	767	635	811	1402	600	463	997	1012	660	361
sample_ 18	576	311	51	312	653	311	128	435	897	268	73	538	625	480	125	929	184	115	57	229	116	124	59	203	70	97	14	110	113	165	33	217	694	910	2278	693	616	1210	1367	918	604	1043	1477	677	509	1321	1111	818	342
sample_ 19	501	312	53	271	620	284	110	411	731	246	57	473	551	458	120	895	236	153	75	274	146	134	76	251	122	98	22	159	143	236	30	266	601	967	1492	676	649	1315	1012	916	575	1048	1008	622	525	1451	754	860	385
sample_ 20	686	286	42	342	854	309	212	512	1163	288	118	732	787	577	158	1245	190	136	62	202	131	128	78	206	90	94	15	109	106	199	47	193	641	938	1775	635	637	1311	1178	855	552	1000	1170	597	553	1383	886	833	304
sample_ 21	440	290	34	235	465	259	67	303	487	214	48	372	449	381	91	647	176	123	66	214	141	124	57	164	79	98	11	128	115	173	27	226	697	919	2321	668	620	1205	1412	833	603	1053	1370	650	509	1256	1087	758	432
sample_ 22	499	277	45	247	516	268	112	327	627	213	47	425	539	404	104	794	153	125	56	171	92	89	64	145	73	97	12	104	93	156	22	176	752	1111	2456	782	749	1497	1540	1008	721	1170	1625	791	598	1543	1132	903	273
sample_ 23	717	317	50	374	907	346	201	540	1186	276	112	760	827	597	153	1212	225	156	74	245	130	168	77	238	121	114	18	162	130	248	39	280	561	751	1699	615	628	1045	1129	770	583	854	1084	542	458	1088	848	632	323
sample_ 24	543	232	39	265	704	308	149	431	930	234	67	503	641	483	130	996	179	96	50	185	100	104	49	165	70	65	10	95	100	166	24	184	609	927	1895	672	612	1208	1224	824	570	973	1219	598	541	1322	861	850	443
sample_ 25	555	343	62	275	602	337	99	387	654	268	72	429	583	488	107	815	270	154	73	292	179	175	57	240	125	164	16	173	153	241	25	308	701	698	2586	557	676	899	1599	735	633	814	1593	625	477	934	1203	620	338
[truncated: 47 more columns]
