# Supplementary material for: CaMuS: simultaneous fitting and de novo imputation of cancer mutational signature
Source: Sci Rep. 2020 Nov 9;10:19316. doi: 10.1038/s41598-020-75753-8 (PMC7653908; doi:10.1038/s41598-020-75753-8)
Supplement: Supplementary file 2 — Supplementary Information 2. [file 41598_2020_75753_MOESM2_ESM.zip › suppMat/Simulated_OneDominant/15samples-2500mutations]

	ACA>AAA	ACC>AAC	ACG>AAG	ACT>AAT	CCA>CAA	CCC>CAC	CCG>CAG	CCT>CAT	GCA>GAA	GCC>GAC	GCG>GAG	GCT>GAT	TCA>TAA	TCC>TAC	TCG>TAG	TCT>TAT	ACA>AGA	ACC>AGC	ACG>AGG	ACT>AGT	CCA>CGA	CCC>CGC	CCG>CGG	CCT>CGT	GCA>GGA	GCC>GGC	GCG>GGG	GCT>GGT	TCA>TGA	TCC>TGC	TCG>TGG	TCT>TGT	ACA>ATA	ACC>ATC	ACG>ATG	ACT>ATT	CCA>CTA	CCC>CTC	CCG>CTG	CCT>CTT	GCA>GTA	GCC>GTC	GCG>GTG	GCT>GTT	TCA>TTA	TCC>TTC	TCG>TTG	TCT>TTT	ATA>AAA
sample_ 1	45	21	8	27	55	19	8	36	85	25	6	58	47	35	7	84	19	7	9	22	14	9	6	11	10	4	2	23	10	13	0	18	48	78	99	57	47	98	92	72	48	74	63	33	43	120	50	73	24
sample_ 2	47	26	1	15	39	16	8	34	68	16	7	41	30	27	8	72	14	11	7	18	12	15	5	20	4	6	2	6	7	15	5	12	58	46	136	53	44	77	79	60	42	49	81	39	27	76	57	58	22
sample_ 3	35	28	3	26	65	20	7	33	74	20	3	38	51	39	10	69	16	7	5	18	14	8	7	15	5	11	0	12	7	14	3	24	33	51	163	51	45	64	91	52	45	74	104	27	28	92	75	48	29
sample_ 4	46	16	7	15	58	19	4	43	50	15	4	55	36	35	8	87	18	15	4	20	6	6	2	22	7	4	0	13	10	12	2	9	56	28	185	48	46	71	103	52	31	56	103	46	34	75	74	39	23
sample_ 5	56	22	4	19	58	25	13	27	62	21	6	34	51	33	10	76	25	8	5	18	8	11	5	35	3	13	1	14	11	19	7	24	51	55	119	46	38	78	86	55	38	47	105	53	41	66	48	48	17
sample_ 6	45	27	8	24	46	23	9	31	66	19	10	42	47	40	17	84	11	5	3	19	12	13	3	11	2	7	3	7	7	9	1	12	46	50	154	37	39	74	69	58	36	63	100	39	33	62	60	50	43
sample_ 7	48	23	3	23	54	18	8	34	67	15	5	38	46	39	5	83	11	15	1	8	4	9	4	11	3	6	1	5	9	19	1	15	45	68	114	49	60	101	79	62	36	95	104	33	43	121	83	61	26
sample_ 8	31	22	2	19	38	18	12	26	58	20	4	39	37	18	6	54	14	6	3	12	7	6	7	14	5	5	1	3	11	11	2	21	51	62	138	46	32	84	93	64	40	86	102	48	35	101	85	58	18
sample_ 9	30	20	4	20	44	24	11	23	34	19	3	29	31	33	8	55	13	8	7	18	10	12	5	17	7	9	3	13	11	10	0	21	43	47	128	32	57	76	79	65	41	44	84	45	35	68	72	60	24
sample_ 10	34	25	4	27	51	26	7	38	68	24	5	47	44	33	15	63	16	11	3	18	16	13	5	15	9	11	3	12	10	21	4	26	52	45	140	53	36	58	78	46	40	59	89	50	33	65	69	53	29
sample_ 11	32	24	1	14	40	22	6	22	43	14	5	35	50	14	6	55	7	8	4	22	4	7	4	13	4	10	1	9	9	8	4	10	43	58	145	45	37	81	111	62	54	71	95	47	42	86	75	59	26
sample_ 12	41	18	1	16	38	17	8	34	55	16	4	35	47	34	11	66	11	6	1	20	7	5	8	13	8	6	2	6	7	13	1	6	44	62	166	36	71	80	113	43	38	75	91	43	30	94	64	55	36
sample_ 13	33	21	3	21	44	15	8	20	45	14	5	25	40	36	10	55	13	9	6	9	11	19	4	19	3	11	1	12	11	21	1	18	42	80	117	60	51	100	62	69	43	75	92	48	33	106	66	65	21
sample_ 14	38	21	3	16	33	20	6	28	43	15	7	28	36	29	6	54	11	8	3	15	9	9	1	15	3	9	1	11	8	18	4	17	39	70	173	54	50	96	117	68	56	86	114	62	32	103	83	61	26
sample_ 15	37	19	2	20	33	17	4	29	42	15	8	24	38	25	12	48	18	13	10	18	20	7	2	28	10	9	1	11	17	12	4	24	50	41	181	41	52	56	118	56	41	50	120	43	25	55	98	49	24
[truncated: 47 more columns]
