# Supplementary material for: CaMuS: simultaneous fitting and de novo imputation of cancer mutational signature
Source: Sci Rep. 2020 Nov 9;10:19316. doi: 10.1038/s41598-020-75753-8 (PMC7653908; doi:10.1038/s41598-020-75753-8)
Supplement: Supplementary file 2 — Supplementary Information 2. [file 41598_2020_75753_MOESM2_ESM.zip › suppMat/Simulated_OneDominant/15samples-500mutations]

	ACA>AAA	ACC>AAC	ACG>AAG	ACT>AAT	CCA>CAA	CCC>CAC	CCG>CAG	CCT>CAT	GCA>GAA	GCC>GAC	GCG>GAG	GCT>GAT	TCA>TAA	TCC>TAC	TCG>TAG	TCT>TAT	ACA>AGA	ACC>AGC	ACG>AGG	ACT>AGT	CCA>CGA	CCC>CGC	CCG>CGG	CCT>CGT	GCA>GGA	GCC>GGC	GCG>GGG	GCT>GGT	TCA>TGA	TCC>TGC	TCG>TGG	TCT>TGT	ACA>ATA	ACC>ATC	ACG>ATG	ACT>ATT	CCA>CTA	CCC>CTC	CCG>CTG	CCT>CTT	GCA>GTA	GCC>GTC	GCG>GTG	GCT>GTT	TCA>TTA	TCC>TTC	TCG>TTG	TCT>TTT	ATA>AAA
sample_ 1	10	7	0	6	11	9	3	6	11	4	1	7	13	7	0	15	1	1	0	4	3	3	1	2	1	1	0	4	6	2	0	4	12	10	27	8	8	17	17	11	6	13	25	5	11	11	13	5	6
sample_ 2	8	4	0	3	7	4	3	3	9	5	0	6	10	8	1	15	5	3	0	4	1	3	0	2	0	1	0	5	2	4	0	1	10	15	43	7	10	16	20	11	11	19	13	8	11	13	18	10	3
sample_ 3	8	7	1	4	13	1	1	8	1	0	1	8	6	7	2	10	5	0	0	4	1	3	1	3	3	1	1	4	3	5	0	5	6	11	37	18	4	18	15	13	8	17	20	8	3	12	11	7	6
sample_ 4	7	3	1	3	13	5	1	8	8	4	0	10	9	7	1	15	3	0	3	5	2	2	2	2	1	2	2	1	2	4	0	3	9	15	36	9	7	9	21	9	5	14	25	8	12	16	10	14	5
sample_ 5	5	7	0	4	13	4	0	6	15	5	1	6	8	7	0	16	2	1	1	2	1	2	6	5	1	1	0	2	2	4	0	2	6	12	37	5	15	15	18	12	9	15	16	10	11	16	15	7	11
sample_ 6	5	2	0	7	5	9	1	4	8	4	0	7	5	2	0	14	2	1	0	5	4	2	0	4	2	2	0	3	1	5	1	3	10	7	39	6	14	12	18	10	7	13	18	11	4	16	10	8	5
sample_ 7	4	4	1	3	13	2	1	2	9	2	0	8	9	7	2	9	1	3	0	5	2	3	0	2	0	1	0	0	1	1	0	2	14	12	32	8	10	18	22	9	8	16	24	6	9	18	12	14	4
sample_ 8	8	1	1	3	12	2	3	8	19	7	1	8	6	9	3	12	2	3	1	4	1	3	0	1	2	2	0	1	2	8	0	6	8	9	25	14	8	21	11	11	12	18	11	7	5	16	11	14	5
sample_ 9	5	2	1	5	12	8	1	4	10	6	0	10	10	10	3	11	2	3	0	2	2	1	1	2	2	1	0	4	1	3	2	3	6	6	19	11	10	8	19	14	6	11	14	5	7	10	8	15	12
sample_ 10	8	4	0	2	4	3	1	5	4	5	0	6	9	5	1	9	3	2	0	1	1	4	1	5	0	0	1	1	2	2	0	5	15	15	28	13	9	25	15	14	12	21	14	4	9	19	17	17	3
sample_ 11	6	4	1	4	5	6	2	7	10	4	3	2	4	6	1	11	4	1	2	2	2	2	0	4	1	0	0	3	2	4	0	5	12	11	38	6	7	14	22	10	9	13	18	15	7	10	18	10	6
sample_ 12	9	3	0	2	12	3	1	6	12	5	2	6	10	9	2	11	5	3	0	6	2	2	0	6	2	0	1	2	4	4	1	3	11	6	45	5	10	15	14	15	8	10	15	7	5	17	9	12	6
sample_ 13	9	6	2	5	14	3	3	7	21	2	2	13	12	6	0	21	4	3	2	1	1	1	0	2	3	2	0	2	1	3	1	0	9	4	29	8	7	19	11	10	6	15	24	7	10	8	10	12	1
sample_ 14	9	4	0	7	5	7	2	4	14	4	2	4	6	7	3	11	5	2	2	4	4	2	2	4	2	4	0	1	6	1	1	3	8	13	25	11	5	19	14	8	5	12	13	7	7	12	14	10	5
sample_ 15	10	6	1	3	8	3	3	9	11	4	0	7	9	5	4	14	5	0	1	0	4	2	1	2	0	0	0	3	4	3	0	0	11	9	30	7	4	7	19	15	8	14	25	7	5	14	12	10	7
[truncated: 47 more columns]
