# Supplementary material for: CaMuS: simultaneous fitting and de novo imputation of cancer mutational signature
Source: Sci Rep. 2020 Nov 9;10:19316. doi: 10.1038/s41598-020-75753-8 (PMC7653908; doi:10.1038/s41598-020-75753-8)
Supplement: Supplementary file 2 — Supplementary Information 2. [file 41598_2020_75753_MOESM2_ESM.zip › suppMat/Simulated_OneDominant/50samples-35000mutations.txt]

	A[C>A]A	A[C>A]C	A[C>A]G	A[C>A]T	C[C>A]A	C[C>A]C	C[C>A]G	C[C>A]T	G[C>A]A	G[C>A]C	G[C>A]G	G[C>A]T	T[C>A]A	T[C>A]C	T[C>A]G	T[C>A]T	A[C>G]A	A[C>G]C	A[C>G]G	A[C>G]T	C[C>G]A	C[C>G]C	C[C>G]G	C[C>G]T	G[C>G]A	G[C>G]C	G[C>G]G	G[C>G]T	T[C>G]A	T[C>G]C	T[C>G]G	T[C>G]T	A[C>T]A	A[C>T]C	A[C>T]G	A[C>T]T	C[C>T]A	C[C>T]C	C[C>T]G	C[C>T]T	G[C>T]A	G[C>T]C	G[C>T]G	G[C>T]T	T[C>T]A	T[C>T]C	T[C>T]G	T[C>T]T	A[T>A]A
sample_ 1	598	316	56	301	735	296	128	455	908	263	82	548	630	516	150	925	246	154	55	246	148	148	71	218	114	103	19	143	116	212	24	274	586	686	1710	542	555	977	1128	679	523	766	1084	517	462	929	868	626	410
sample_ 2	555	293	49	327	806	313	136	429	983	251	81	620	712	521	148	1119	211	126	49	223	143	119	73	196	90	100	18	126	116	186	36	244	600	854	2025	651	599	1196	1208	920	561	921	1225	605	506	1255	946	756	321
sample_ 3	532	297	45	282	617	291	101	413	652	249	69	413	507	435	100	807	214	143	47	236	161	169	81	240	121	96	22	158	135	240	24	275	692	932	2207	722	638	1224	1381	944	665	1077	1372	737	536	1359	1005	798	322
sample_ 4	604	259	56	285	670	306	141	446	941	256	64	563	657	496	148	1015	151	110	51	179	96	122	70	144	70	95	10	93	101	166	25	181	647	915	2204	699	668	1298	1309	855	654	1124	1427	672	544	1422	1056	848	330
sample_ 5	617	320	48	295	804	349	142	480	939	285	78	551	639	550	159	1019	260	164	70	279	164	151	75	233	108	121	14	183	146	254	29	323	688	548	2365	518	608	828	1331	658	603	742	1441	530	442	824	1126	549	345
sample_ 6	503	272	51	247	561	265	119	368	657	258	53	422	543	447	94	771	190	119	61	228	113	130	65	197	94	94	13	128	98	184	27	226	708	968	1977	767	727	1410	1273	930	672	1123	1284	706	499	1462	967	914	381
sample_ 7	596	299	57	298	767	327	140	476	995	278	73	560	646	525	150	1020	197	154	47	211	116	118	79	204	78	107	14	115	117	184	32	218	708	843	2276	670	740	1289	1420	887	602	1014	1462	650	545	1270	1023	811	256
sample_ 8	535	342	46	283	505	292	95	390	600	224	43	412	595	449	124	718	240	142	56	243	140	139	59	233	100	116	19	148	140	217	28	287	709	675	2772	537	619	865	1595	704	677	879	1728	583	514	979	1188	619	297
sample_ 9	520	316	51	284	628	294	103	398	799	241	76	458	607	511	137	895	175	127	40	200	126	112	52	205	95	109	19	132	105	176	28	241	741	790	2385	594	662	1050	1478	796	616	967	1535	694	441	1101	1115	699	360
sample_ 10	555	287	41	293	690	343	105	462	820	264	73	546	607	507	122	912	214	111	84	227	166	135	52	240	112	129	22	137	144	216	36	271	557	647	1736	525	559	958	1115	700	580	782	1145	551	407	1018	855	617	481
sample_ 11	479	291	41	299	661	289	128	439	782	248	72	524	545	479	104	898	233	165	57	201	144	143	77	209	92	102	21	165	139	202	35	273	655	983	1557	696	620	1323	999	899	562	1044	947	661	509	1376	809	914	390
sample_ 12	459	269	43	245	439	295	80	341	505	254	54	343	463	419	76	689	202	125	41	196	156	124	60	185	104	107	20	118	132	171	27	270	738	1049	2305	762	688	1275	1369	913	624	1147	1441	720	482	1405	1070	898	338
sample_ 13	599	316	59	321	830	344	152	459	967	261	79	575	659	579	140	1045	208	126	51	234	153	126	72	221	98	97	12	135	129	220	28	263	651	765	1854	622	583	1172	1171	771	569	989	1176	631	482	1231	890	805	359
sample_ 14	482	325	44	253	540	263	103	350	549	229	58	382	503	447	81	740	196	118	57	223	139	126	62	206	111	125	18	177	126	222	28	279	722	889	2312	683	644	1166	1402	911	621	1033	1465	691	461	1311	1049	847	361
sample_ 15	572	301	67	311	672	312	131	447	835	256	72	489	618	474	121	975	257	154	58	278	160	140	77	249	106	111	23	162	150	267	30	265	651	949	1686	721	715	1278	1131	918	584	1056	1105	648	506	1358	792	825	306
sample_ 16	516	288	44	292	544	308	103	356	699	255	48	423	570	444	114	776	192	159	45	202	134	137	65	222	96	89	20	158	143	227	28	256	651	741	2477	583	603	972	1510	717	596	904	1560	560	455	980	1135	661	426
sample_ 17	527	299	54	247	618	276	94	406	759	252	74	455	582	469	104	863	232	124	47	235	121	136	77	201	93	125	19	121	90	209	28	237	668	988	2123	727	765	1256	1326	915	673	1095	1412	724	480	1323	1060	906	307
sample_ 18	617	318	57	318	688	297	125	452	879	285	69	544	642	546	128	958	221	153	65	243	136	126	69	233	100	95	21	133	125	227	29	277	711	697	2503	610	654	1005	1474	707	622	854	1531	578	527	1110	1155	720	275
sample_ 19	615	287	50	283	720	299	138	393	898	254	84	568	698	518	137	1025	204	146	43	241	142	127	90	206	96	102	11	119	124	190	35	250	659	890	1843	724	712	1240	1241	876	586	1005	1174	617	504	1344	866	849	352
sample_ 20	515	310	34	287	571	260	112	378	715	250	55	476	579	465	113	894	245	122	68	206	155	126	58	205	91	93	16	123	120	173	27	245	699	887	1942	634	672	1262	1282	849	628	1040	1240	645	497	1282	951	855	386
sample_ 21	581	266	48	316	736	319	149	497	1053	252	74	636	708	537	166	1067	163	108	47	196	106	129	63	191	67	79	8	77	101	163	32	168	701	964	2012	745	653	1333	1348	866	606	1118	1330	705	523	1401	968	931	305
sample_ 22	624	333	62	299	792	307	135	503	987	272	67	599	709	568	137	1059	231	133	74	262	149	130	68	222	121	104	18	165	111	217	45	260	668	731	2171	595	653	990	1355	752	605	921	1343	577	471	1033	987	695	329
sample_ 23	518	309	43	288	509	305	101	370	679	240	68	455	499	430	113	783	251	177	63	289	180	173	79	252	106	120	31	172	164	274	40	285	695	1090	1772	759	681	1422	1127	1033	629	1079	1190	686	497	1480	867	924	291
sample_ 24	482	297	40	240	482	284	97	374	523	195	54	367	464	414	112	696	202	115	53	245	159	120	62	207	77	98	14	138	108	197	33	230	727	768	2258	634	663	1093	1323	738	574	948	1376	603	497	1105	1048	700	445
sample_ 25	477	295	53	275	602	291	124	418	791	235	78	466	540	480	132	921	166	116	37	170	109	119	64	184	72	85	13	111	90	203	32	197	683	913	1876	651	653	1237	1189	860	620	1031	1173	645	528	1312	931	798	434
sample_ 26	485	287	43	243	497	268	92	355	607	231	57	385	555	445	115	720	170	130	51	197	148	120	69	177	93	107	21	133	108	176	31	217	698	719	2297	629	619	1001	1363	730	616	897	1420	540	449	1032	1076	686	436
sample_ 27	576	277	42	310	673	290	126	424	868	229	77	513	587	473	138	951	196	127	53	250	137	127	83	198	83	96	15	143	98	215	31	247	700	1035	2039	764	669	1368	1337	958	663	1155	1335	710	525	1598	969	975	256
sample_ 28	498	278	45	261	551	301	101	379	653	228	60	392	514	467	116	740	194	139	56	251	147	140	80	246	114	134	22	157	111	190	36	248	657	530	2387	479	609	750	1433	616	618	730	1483	510	422	790	1036	514	432
sample_ 29	571	304	45	314	721	284	131	457	856	266	59	574	682	523	117	982	204	143	60	243	153	145	81	244	113	111	14	145	118	184	35	287	609	881	1654	636	661	1157	1100	808	541	838	1104	528	475	1239	761	733	416
sample_ 30	484	292	57	270	490	264	91	347	565	210	52	353	496	435	72	662	198	120	63	230	148	136	55	237	98	131	24	161	130	183	31	286	693	828	2190	676	627	1187	1388	787	615	964	1299	626	478	1203	1021	769	444
sample_ 31	435	321	46	241	502	267	86	337	604	231	49	316	499	449	116	701	192	123	43	201	129	137	43	167	87	100	13	107	97	151	26	191	791	1016	2612	776	761	1451	1594	973	661	1136	1627	775	541	1508	1169	958	304
sample_ 32	639	323	42	346	777	332	150	432	1016	303	83	621	742	530	166	1109	199	126	66	241	129	102	73	181	87	90	15	136	102	198	32	212	648	613	2236	512	614	849	1396	620	570	822	1427	514	457	927	1067	581	400
sample_ 33	583	316	52	314	743	329	130	503	1012	246	86	650	736	543	145	1146	189	130	61	210	113	134	78	186	84	88	4	107	118	197	26	212	645	813	2179	659	641	1170	1346	794	590	937	1360	676	497	1198	1018	734	302
sample_ 34	511	291	40	271	626	291	106	373	723	220	62	462	581	434	112	861	168	139	44	215	95	133	65	211	98	83	15	137	96	206	26	222	727	1019	2073	751	641	1328	1307	870	601	1098	1254	687	513	1413	988	861	354
sample_ 35	575	335	52	302	775	312	150	460	896	247	77	552	666	549	131	1018	225	178	78	239	161	170	70	255	123	112	10	155	130	243	49	258	678	763	2130	585	623	977	1322	689	617	907	1330	575	450	1075	914	720	347
sample_ 36	463	265	55	237	557	298	97	356	562	249	58	391	467	405	86	691	265	143	55	249	181	129	59	231	130	114	24	151	141	233	33	336	739	993	2065	779	686	1411	1266	980	714	1119	1271	746	553	1508	908	936	368
sample_ 37	588	320	47	307	759	323	148	466	875	244	84	588	599	489	119	1005	231	156	54	242	162	151	73	251	100	105	23	152	147	228	26	268	567	898	1602	663	626	1186	1072	853	601	918	1025	606	497	1319	815	824	409
sample_ 38	584	304	49	274	732	323	141	445	983	251	95	586	663	504	164	1113	192	131	56	231	135	123	66	192	84	95	23	108	106	199	28	219	593	548	1685	534	563	882	1048	633	515	746	1085	517	430	958	752	598	510
sample_ 39	423	263	44	235	488	257	81	373	553	250	49	364	507	459	107	697	150	126	44	165	110	110	52	169	81	88	16	110	86	140	31	196	747	623	2672	582	656	898	1661	713	590	811	1710	563	457	913	1225	599	457
sample_ 40	512	265	46	283	678	284	125	381	829	280	66	478	573	476	119	941	168	116	45	209	122	109	56	193	71	96	18	108	90	160	29	206	681	959	2000	723	633	1444	1282	951	615	1096	1222	680	514	1545	959	982	346
sample_ 41	566	320	54	291	688	334	126	453	924	305	81	583	685	538	128	1018	250	149	49	250	131	132	92	220	112	106	23	137	136	204	35	283	630	622	2072	523	593	855	1227	647	559	750	1250	518	425	864	933	572	418
sample_ 42	496	255	42	242	590	286	128	424	737	246	73	455	530	455	117	868	178	125	48	231	117	147	69	195	77	92	18	104	84	179	32	200	710	983	1981	704	671	1343	1190	897	640	1072	1294	689	472	1364	930	885	372
sample_ 43	562	311	42	295	731	277	138	407	900	214	80	590	671	459	136	1015	166	112	53	222	91	119	67	190	75	77	11	105	83	171	37	172	595	832	1554	596	634	1101	955	752	554	858	972	561	444	1187	748	675	492
sample_ 44	533	314	42	251	621	307	139	410	823	250	79	475	655	483	131	916	166	110	44	215	125	132	56	175	69	97	12	106	99	182	43	206	705	676	2342	555	646	969	1474	724	642	869	1509	573	453	1029	1087	641	404
sample_ 45	645	270	49	278	820	354	170	521	1163	278	93	679	765	564	165	1256	187	133	63	208	107	130	67	186	94	84	19	107	90	219	29	206	626	786	2010	667	603	1126	1298	818	592	979	1266	565	512	1209	1011	753	309
sample_ 46	454	309	45	258	467	292	85	298	458	194	45	330	428	385	100	616	210	128	53	239	141	141	64	240	93	121	14	140	120	208	28	254	689	950	1963	733	670	1202	1279	849	645	1019	1271	610	436	1347	948	843	441
sample_ 47	511	268	47	290	553	270	81	344	681	227	51	381	534	444	94	754	209	124	63	239	156	144	65	220	104	108	15	134	117	193	37	255	739	934	2241	693	655	1293	1428	862	632	1016	1411	678	518	1300	1044	792	374
sample_ 48	592	352	49	344	683	311	117	458	808	282	75	492	617	482	140	946	247	151	56	307	175	170	69	255	107	153	21	170	163	222	40	309	688	655	2376	574	609	907	1430	690	587	819	1477	530	462	1013	1078	612	334
sample_ 49	669	327	42	339	856	341	145	479	1014	279	81	620	718	570	146	1178	238	157	74	265	175	151	108	278	104	108	24	172	162	254	38	315	593	694	1720	573	565	1029	1052	732	576	870	1135	522	490	1100	820	710	383
sample_ 50	563	265	39	304	762	320	157	419	957	251	96	585	708	486	128	993	144	125	55	184	119	102	73	148	75	84	15	117	91	161	22	192	654	991	2015	759	651	1393	1238	935	569	1124	1313	628	535	1474	924	927	331
[truncated: 47 more columns]
