# Supplementary material for: CaMuS: simultaneous fitting and de novo imputation of cancer mutational signature
Source: Sci Rep. 2020 Nov 9;10:19316. doi: 10.1038/s41598-020-75753-8 (PMC7653908; doi:10.1038/s41598-020-75753-8)
Supplement: Supplementary file 2 — Supplementary Information 2. [file 41598_2020_75753_MOESM2_ESM.zip › suppMat/Simulated_OneDominant/50samples-2500mutations]

	ACA>AAA	ACC>AAC	ACG>AAG	ACT>AAT	CCA>CAA	CCC>CAC	CCG>CAG	CCT>CAT	GCA>GAA	GCC>GAC	GCG>GAG	GCT>GAT	TCA>TAA	TCC>TAC	TCG>TAG	TCT>TAT	ACA>AGA	ACC>AGC	ACG>AGG	ACT>AGT	CCA>CGA	CCC>CGC	CCG>CGG	CCT>CGT	GCA>GGA	GCC>GGC	GCG>GGG	GCT>GGT	TCA>TGA	TCC>TGC	TCG>TGG	TCT>TGT	ACA>ATA	ACC>ATC	ACG>ATG	ACT>ATT	CCA>CTA	CCC>CTC	CCG>CTG	CCT>CTT	GCA>GTA	GCC>GTC	GCG>GTG	GCT>GTT	TCA>TTA	TCC>TTC	TCG>TTG	TCT>TTT	ATA>AAA
sample_ 1	53	20	5	32	48	26	10	40	84	15	2	36	50	46	13	66	19	6	2	16	15	15	3	18	3	5	0	16	6	27	5	17	37	55	116	44	40	61	69	49	37	53	55	37	31	57	64	39	24
sample_ 2	41	24	3	17	35	21	7	22	41	12	1	24	44	25	6	45	15	9	3	14	12	15	5	12	6	6	0	10	11	12	4	22	47	44	191	50	39	69	106	55	46	84	109	40	29	79	92	50	31
sample_ 3	35	20	5	19	48	18	17	30	57	23	7	31	27	36	11	69	11	13	3	12	9	5	8	9	8	4	2	9	5	18	0	20	44	56	144	46	37	81	84	62	34	63	86	26	33	93	71	63	45
sample_ 4	33	24	5	21	47	14	9	23	58	16	4	42	48	28	8	55	21	15	10	18	6	14	2	13	5	7	1	8	9	20	1	14	52	63	131	40	44	83	99	65	42	74	102	46	31	79	62	56	38
sample_ 5	53	29	4	27	52	22	12	28	65	15	6	44	50	25	5	69	12	9	4	25	10	13	6	22	13	8	1	12	10	12	5	23	40	40	158	51	45	75	100	39	61	64	108	40	30	63	69	33	26
sample_ 6	32	19	3	18	41	14	5	17	43	16	2	28	35	30	8	47	18	10	2	12	8	5	8	13	8	6	0	4	7	11	1	17	45	86	211	55	51	95	115	57	46	67	119	42	39	80	84	49	19
sample_ 7	36	19	3	16	36	16	13	26	43	15	3	39	44	23	4	62	27	10	6	19	9	18	4	24	8	3	1	14	10	7	3	23	54	53	105	42	47	83	90	64	45	84	82	43	21	87	53	52	27
sample_ 8	50	25	5	23	54	19	11	25	64	13	6	31	53	34	6	68	10	10	10	10	11	9	4	21	2	6	0	8	6	16	3	17	33	55	134	47	48	77	88	65	31	62	83	47	35	94	69	37	29
sample_ 9	39	25	2	21	69	19	6	26	74	23	6	46	52	46	9	89	19	10	4	16	10	15	4	11	4	1	1	7	10	18	2	10	50	47	158	38	45	60	110	36	46	44	105	30	30	70	72	41	22
sample_ 10	31	23	4	17	47	15	10	27	36	14	2	26	33	31	6	60	19	10	2	10	12	11	3	19	4	9	2	8	11	16	2	29	53	63	159	59	41	88	103	53	39	51	105	60	39	80	69	75	25
sample_ 11	36	16	2	15	51	24	15	34	67	19	10	26	37	38	5	70	11	11	6	20	8	11	10	13	7	11	1	16	8	15	2	26	46	82	121	54	60	103	80	73	41	76	84	48	44	99	60	71	17
sample_ 12	45	25	8	21	46	31	16	34	72	15	11	43	60	44	14	76	16	14	5	16	14	18	7	17	7	11	2	18	12	21	5	21	47	30	122	53	49	72	86	54	37	61	93	53	29	78	67	48	17
sample_ 13	41	22	4	19	49	20	9	23	61	14	6	37	51	36	11	75	7	8	2	7	6	8	6	8	5	3	0	4	9	10	2	13	57	66	168	50	58	71	81	66	42	79	77	41	38	83	69	62	34
sample_ 14	44	13	2	18	62	25	4	34	65	15	4	43	47	39	9	52	6	10	4	16	4	10	3	18	8	10	0	8	5	10	3	20	45	66	124	53	31	83	82	64	27	67	82	34	38	78	52	53	31
sample_ 15	21	20	5	20	66	21	16	25	76	17	4	45	34	30	7	64	12	13	3	16	9	9	5	15	6	6	0	7	11	14	3	14	47	47	159	47	47	60	96	49	49	69	82	42	27	64	70	53	35
sample_ 16	33	27	2	22	46	18	9	29	62	24	4	27	53	44	16	60	12	8	6	9	11	10	3	17	5	7	2	9	4	14	2	17	35	58	182	36	49	80	135	46	44	61	103	49	25	90	67	50	27
sample_ 17	31	24	2	20	45	20	6	28	53	17	8	18	44	38	4	72	17	11	5	17	10	9	7	16	3	12	0	11	6	10	0	18	40	80	128	51	50	102	72	57	49	77	78	47	43	120	59	67	24
sample_ 18	41	16	5	13	33	19	6	37	59	19	4	39	48	39	3	64	21	10	5	9	6	10	5	13	6	6	1	7	6	7	3	16	51	62	156	44	41	89	100	64	41	75	87	52	42	72	58	51	27
sample_ 19	44	34	3	22	58	32	8	40	80	14	7	30	35	39	9	59	17	11	4	15	14	11	7	30	7	5	5	15	9	19	3	18	44	46	139	42	34	82	101	55	39	73	91	43	31	76	55	39	30
sample_ 20	30	15	4	7	36	25	3	27	48	16	6	25	31	35	5	54	11	8	3	10	5	10	1	9	3	3	1	7	5	15	2	18	52	75	201	65	53	86	106	70	55	77	123	50	44	100	97	74	21
sample_ 21	32	27	5	16	39	18	4	25	30	16	2	25	35	33	4	47	14	10	5	12	10	4	5	24	7	6	2	8	14	13	1	20	49	47	140	45	45	56	83	54	46	65	96	47	39	62	58	54	39
sample_ 22	41	15	8	18	59	19	6	25	57	11	7	48	38	31	15	69	11	6	3	16	8	10	5	8	3	9	1	4	7	15	1	13	53	54	177	43	48	59	106	48	47	65	102	27	31	66	84	55	27
sample_ 23	34	29	2	19	35	15	8	25	37	10	6	21	29	33	5	52	18	11	9	17	16	10	4	24	9	2	1	10	8	23	6	21	56	60	169	51	48	94	83	65	37	67	82	43	35	79	70	47	23
sample_ 24	44	19	5	26	54	16	7	37	57	22	4	38	43	34	12	69	26	13	3	22	11	12	7	13	10	6	1	6	6	15	3	27	51	48	122	50	41	87	81	50	54	66	76	46	38	75	60	47	24
sample_ 25	44	29	7	19	69	20	6	33	88	21	5	36	54	35	17	73	6	10	3	12	11	15	9	11	10	6	1	7	7	21	4	14	52	41	130	35	46	57	92	32	35	53	91	36	42	52	58	42	44
sample_ 26	34	16	2	23	53	14	5	28	58	20	5	36	42	30	9	62	11	9	4	17	5	12	9	15	8	10	2	5	10	18	0	19	42	68	142	45	55	100	88	57	50	79	94	49	43	111	75	66	28
sample_ 27	42	17	5	16	51	13	10	24	59	24	6	29	44	34	9	63	10	5	2	19	6	1	4	14	8	6	1	9	4	13	0	13	34	64	110	47	36	81	88	57	37	56	90	48	32	105	40	63	40
sample_ 28	46	15	6	27	42	28	15	28	56	15	3	41	41	36	9	67	13	5	5	26	12	12	5	21	6	3	1	12	6	22	4	16	48	55	129	53	41	80	79	51	51	79	77	39	37	100	56	66	24
sample_ 29	39	21	2	21	41	21	8	35	33	21	1	34	28	31	4	50	18	13	5	24	11	6	1	20	9	10	1	6	17	19	3	8	48	83	138	67	51	104	82	58	42	85	102	55	32	104	73	92	23
sample_ 30	46	25	7	20	47	15	8	27	65	12	7	29	42	28	7	65	15	4	5	17	8	7	2	15	7	8	2	11	10	9	4	20	34	76	138	46	40	77	84	61	36	72	78	53	32	97	58	54	32
sample_ 31	30	18	1	17	49	21	7	24	54	14	6	28	32	19	9	53	13	10	3	17	17	8	6	10	8	11	2	17	6	16	4	21	42	51	138	40	29	79	82	57	37	54	74	34	22	76	67	48	43
sample_ 32	38	17	5	21	52	23	19	27	62	21	5	46	58	29	12	72	14	11	6	19	3	12	5	14	8	7	2	8	4	16	2	15	39	74	112	40	48	108	84	66	35	72	71	37	39	100	60	59	28
sample_ 33	45	29	2	24	57	26	9	31	70	24	2	43	42	33	5	69	21	16	2	14	10	12	5	12	6	7	2	12	10	12	4	24	53	46	147	43	30	62	116	47	45	59	117	31	27	57	78	33	33
sample_ 34	34	12	1	16	28	16	9	17	45	12	1	22	32	28	3	49	13	10	0	12	6	9	5	10	4	6	2	6	3	11	2	14	49	60	169	50	55	84	107	67	39	67	117	47	39	88	90	62	31
sample_ 35	31	26	9	29	46	20	10	18	47	21	2	37	31	27	10	59	14	12	1	17	6	7	4	15	4	12	2	10	5	13	2	17	42	62	153	52	39	90	65	58	50	76	98	54	34	101	53	64	28
sample_ 36	37	23	1	15	51	24	6	33	68	19	4	47	42	32	4	50	6	16	4	10	4	4	4	8	3	8	1	5	6	9	4	14	50	47	181	40	48	94	79	52	35	66	117	46	31	95	87	58	26
sample_ 37	30	16	2	23	40	25	5	30	39	14	5	28	37	31	7	57	12	12	1	17	10	9	6	17	7	13	3	7	11	11	2	9	58	73	168	41	42	84	99	60	61	70	100	44	31	86	77	56	26
sample_ 38	38	17	2	18	45	19	6	37	59	18	12	32	49	30	6	55	17	6	2	16	13	10	3	16	6	8	2	9	10	15	3	20	35	51	143	54	36	73	89	62	34	57	87	39	30	82	70	59	32
sample_ 39	35	17	4	20	43	33	6	32	58	15	5	29	45	38	11	62	13	13	4	22	10	10	3	19	4	5	1	14	11	16	2	12	38	64	177	46	56	93	96	55	49	71	103	47	43	87	75	52	20
sample_ 40	38	23	3	19	37	13	10	23	54	15	5	27	30	31	10	53	14	4	4	12	8	7	6	14	3	6	0	8	8	10	0	16	41	58	131	57	38	91	84	62	33	78	103	53	40	107	59	73	33
sample_ 41	41	28	5	19	43	30	5	25	59	21	2	39	40	35	6	47	25	16	4	23	14	14	4	18	14	14	2	13	8	19	4	26	47	62	119	50	39	86	81	62	45	57	68	39	39	93	51	56	34
sample_ 42	42	20	1	22	47	18	10	33	59	22	7	48	46	43	8	85	13	8	0	12	8	7	2	16	3	4	0	8	6	13	1	18	51	70	159	36	44	72	105	46	27	51	106	37	32	77	87	42	23
sample_ 43	43	22	8	19	38	22	12	31	48	12	9	36	40	31	12	70	14	12	3	15	6	6	7	17	6	6	1	13	6	12	0	16	40	62	183	42	62	77	92	56	57	63	89	41	38	87	79	56	19
sample_ 44	24	16	3	27	56	21	12	28	46	19	5	39	44	42	10	55	16	3	8	13	12	7	1	17	4	8	0	8	9	12	0	16	47	41	171	40	58	78	94	67	44	52	106	32	39	75	73	47	29
sample_ 45	41	27	4	18	45	18	13	27	49	18	5	43	45	40	8	58	21	6	6	16	13	8	6	20	11	7	3	8	8	16	2	17	43	53	154	47	59	96	84	54	41	60	89	28	35	84	74	38	33
sample_ 46	32	19	3	16	44	20	13	34	59	24	7	47	42	32	9	53	14	10	2	19	6	6	4	12	9	10	0	2	6	14	1	9	54	55	154	40	34	65	88	64	45	74	97	41	21	80	66	60	31
sample_ 47	38	20	1	17	51	22	9	21	44	15	5	23	35	38	9	41	19	13	3	23	6	7	7	10	15	4	1	13	8	19	3	18	36	48	140	43	43	91	80	60	47	66	77	44	34	91	64	67	41
sample_ 48	44	25	1	19	53	20	13	31	80	16	6	43	34	39	12	76	16	7	8	16	11	14	6	15	6	6	1	12	10	19	4	20	46	64	136	53	52	99	102	60	39	86	83	48	41	110	56	69	21
sample_ 49	35	23	5	30	46	18	10	35	50	16	7	42	57	35	17	73	20	7	6	19	10	11	1	17	17	10	2	20	17	13	1	16	53	66	121	52	47	81	83	63	40	87	64	41	34	106	58	53	23
sample_ 50	38	28	5	22	55	23	8	19	52	17	5	41	36	34	13	71	15	7	4	12	10	8	4	16	11	12	2	9	12	11	1	24	52	51	180	43	45	50	110	46	41	51	113	37	21	52	69	45	33
[truncated: 47 more columns]
