# Supplementary material for: CaMuS: simultaneous fitting and de novo imputation of cancer mutational signature
Source: Sci Rep. 2020 Nov 9;10:19316. doi: 10.1038/s41598-020-75753-8 (PMC7653908; doi:10.1038/s41598-020-75753-8)
Supplement: Supplementary file 2 — Supplementary Information 2. [file 41598_2020_75753_MOESM2_ESM.zip › suppMat/Simulated_OneDominant/15samples-1000mutations]

	ACA>AAA	ACC>AAC	ACG>AAG	ACT>AAT	CCA>CAA	CCC>CAC	CCG>CAG	CCT>CAT	GCA>GAA	GCC>GAC	GCG>GAG	GCT>GAT	TCA>TAA	TCC>TAC	TCG>TAG	TCT>TAT	ACA>AGA	ACC>AGC	ACG>AGG	ACT>AGT	CCA>CGA	CCC>CGC	CCG>CGG	CCT>CGT	GCA>GGA	GCC>GGC	GCG>GGG	GCT>GGT	TCA>TGA	TCC>TGC	TCG>TGG	TCT>TGT	ACA>ATA	ACC>ATC	ACG>ATG	ACT>ATT	CCA>CTA	CCC>CTC	CCG>CTG	CCT>CTT	GCA>GTA	GCC>GTC	GCG>GTG	GCT>GTT	TCA>TTA	TCC>TTC	TCG>TTG	TCT>TTT	ATA>AAA
sample_ 1	14	6	0	8	14	8	3	14	26	4	0	16	17	11	1	18	9	5	0	2	5	4	3	3	1	1	0	3	5	7	0	12	21	25	58	12	19	30	38	32	24	23	40	22	15	39	23	21	5
sample_ 2	17	12	2	7	10	7	3	10	15	12	2	5	14	17	5	18	3	4	1	7	4	1	2	4	5	3	0	3	8	7	1	8	18	20	79	24	22	31	45	26	12	22	55	21	27	36	31	27	8
sample_ 3	15	9	1	5	14	4	4	10	12	10	4	9	11	12	1	24	4	1	4	5	4	5	2	6	7	3	0	6	3	7	0	5	28	29	50	19	26	43	27	19	16	40	38	20	14	37	28	22	11
sample_ 4	17	13	0	8	16	11	0	14	20	11	1	11	15	13	1	26	11	6	2	7	4	4	2	8	2	0	1	8	1	5	0	5	16	9	60	21	21	24	33	29	18	25	45	14	13	27	32	20	13
sample_ 5	12	8	3	6	22	11	0	10	25	8	4	13	15	10	2	21	10	6	1	7	3	6	4	6	3	4	0	7	4	8	3	5	20	25	48	21	14	25	42	26	19	24	36	22	10	30	22	24	8
sample_ 6	17	8	1	7	16	9	2	11	24	3	1	17	14	17	2	22	7	0	3	6	4	1	1	6	1	2	1	2	2	5	1	4	23	17	67	17	21	35	41	23	22	22	50	13	10	38	39	22	15
sample_ 7	22	6	0	7	20	15	8	14	19	7	1	23	15	18	2	42	5	2	3	8	4	4	4	5	3	0	1	4	3	2	3	10	19	23	47	17	20	29	37	29	8	18	24	22	15	36	31	18	9
sample_ 8	13	8	0	7	14	7	4	10	14	2	1	9	21	12	2	17	5	6	3	6	3	6	1	8	4	1	0	8	6	3	2	10	10	22	63	21	19	40	31	22	12	33	51	19	11	30	27	20	15
sample_ 9	20	11	1	15	22	10	3	12	28	4	5	20	21	18	4	39	7	6	0	3	5	5	2	9	0	3	1	1	3	2	2	8	21	22	45	18	15	30	35	17	17	20	38	12	11	35	21	19	6
sample_ 10	18	10	2	4	16	6	1	10	9	5	2	14	12	16	0	20	6	4	1	7	4	6	4	9	3	3	0	4	2	5	3	10	19	21	51	22	25	36	29	15	19	14	30	14	9	23	30	9	14
sample_ 11	15	13	4	11	14	9	8	17	31	6	4	17	22	11	8	27	7	2	2	11	4	1	2	9	3	2	0	4	2	5	0	8	20	24	54	20	23	26	34	25	10	29	35	23	11	41	20	20	11
sample_ 12	21	10	2	9	23	5	3	15	22	8	1	15	15	16	5	25	3	5	1	8	4	5	3	8	8	1	0	3	6	7	1	7	12	18	39	17	17	24	23	28	19	24	24	13	10	27	17	11	13
sample_ 13	13	11	0	8	19	7	4	14	25	6	4	17	19	16	5	31	4	4	4	7	6	5	4	2	2	3	1	6	2	3	2	7	26	19	44	19	13	26	29	21	18	22	37	16	10	23	23	18	6
sample_ 14	16	6	2	13	16	10	3	8	39	11	3	17	23	19	2	30	8	6	1	7	5	5	3	7	1	2	0	3	5	7	2	4	23	28	57	12	15	33	36	20	12	19	43	15	16	33	20	15	2
sample_ 15	23	5	1	11	22	6	6	14	34	8	2	20	20	21	5	16	4	2	1	1	3	5	3	5	3	3	0	1	10	10	1	8	17	21	56	6	15	15	52	14	11	21	41	19	16	19	31	6	17
[truncated: 47 more columns]
