# Supplementary material for: CaMuS: simultaneous fitting and de novo imputation of cancer mutational signature
Source: Sci Rep. 2020 Nov 9;10:19316. doi: 10.1038/s41598-020-75753-8 (PMC7653908; doi:10.1038/s41598-020-75753-8)
Supplement: Supplementary file 2 — Supplementary Information 2. [file 41598_2020_75753_MOESM2_ESM.zip › suppMat/Simulated_OneDominant/50samples-500mutations]

	ACA>AAA	ACC>AAC	ACG>AAG	ACT>AAT	CCA>CAA	CCC>CAC	CCG>CAG	CCT>CAT	GCA>GAA	GCC>GAC	GCG>GAG	GCT>GAT	TCA>TAA	TCC>TAC	TCG>TAG	TCT>TAT	ACA>AGA	ACC>AGC	ACG>AGG	ACT>AGT	CCA>CGA	CCC>CGC	CCG>CGG	CCT>CGT	GCA>GGA	GCC>GGC	GCG>GGG	GCT>GGT	TCA>TGA	TCC>TGC	TCG>TGG	TCT>TGT	ACA>ATA	ACC>ATC	ACG>ATG	ACT>ATT	CCA>CTA	CCC>CTC	CCG>CTG	CCT>CTT	GCA>GTA	GCC>GTC	GCG>GTG	GCT>GTT	TCA>TTA	TCC>TTC	TCG>TTG	TCT>TTT	ATA>AAA
sample_ 1	5	4	1	4	6	1	1	7	14	5	3	11	10	5	1	18	0	2	0	1	1	0	0	1	3	1	0	3	0	2	0	2	11	11	37	9	8	20	16	12	13	16	21	16	9	20	12	9	4
sample_ 2	2	6	1	9	7	7	1	6	17	3	0	6	10	8	0	22	4	0	0	6	1	0	2	7	2	1	0	3	1	3	0	1	10	11	26	12	13	18	14	11	6	17	9	5	7	14	10	15	5
sample_ 3	10	6	1	4	13	6	3	5	18	7	0	7	11	10	1	14	1	4	0	4	2	2	0	0	1	1	0	3	3	4	1	4	7	7	28	8	5	15	19	6	10	9	22	10	3	8	12	11	4
sample_ 4	11	6	1	5	10	4	4	8	14	4	0	8	9	10	0	17	3	1	2	6	1	1	3	3	3	2	0	3	1	5	0	2	9	12	21	8	6	16	10	13	3	11	19	13	5	17	4	16	6
sample_ 5	9	4	2	4	4	3	0	8	3	6	1	10	7	8	2	19	2	1	0	1	0	1	1	5	2	0	0	2	5	3	2	4	9	11	23	3	8	16	21	16	15	13	16	8	8	22	9	17	9
sample_ 6	9	5	0	7	13	3	3	5	9	5	1	4	11	6	2	11	3	2	1	3	2	0	0	0	1	2	1	2	2	2	1	4	12	6	27	11	14	13	14	4	6	11	22	7	6	13	12	10	11
sample_ 7	8	3	0	1	8	8	2	8	11	7	5	10	13	12	0	8	3	3	1	1	2	0	2	3	1	3	0	0	2	1	2	3	11	13	33	10	3	20	19	18	7	17	21	5	9	17	17	9	2
sample_ 8	12	3	0	3	13	3	1	5	14	7	0	5	8	6	0	19	2	4	0	4	0	2	0	4	0	4	0	1	4	0	1	6	11	24	28	9	10	14	21	12	10	17	11	11	6	22	14	9	3
sample_ 9	6	3	0	6	7	8	3	4	15	3	0	8	5	8	2	8	2	2	0	3	0	4	2	1	0	3	0	0	2	4	1	7	12	13	32	6	6	18	22	9	12	11	21	10	5	15	12	7	2
sample_ 10	6	2	1	3	8	3	1	5	6	1	1	4	7	7	4	7	2	2	0	3	1	0	0	2	0	1	0	1	3	3	1	5	13	16	29	8	9	14	20	17	17	14	13	8	7	26	13	7	6
sample_ 11	4	4	1	2	7	2	3	6	2	1	0	2	11	5	0	3	1	0	2	2	1	1	1	0	1	0	0	0	0	3	0	3	5	12	33	16	13	12	19	10	7	19	16	11	4	15	14	7	9
sample_ 12	7	3	0	6	7	3	4	7	6	1	1	10	2	9	1	6	6	1	1	2	3	4	0	3	1	2	0	3	4	4	0	2	9	21	28	17	13	13	21	15	7	21	19	13	5	21	8	16	1
sample_ 13	4	8	1	6	7	6	3	5	8	3	1	5	6	6	0	13	3	4	0	2	2	0	1	4	1	1	0	3	2	2	0	2	11	14	22	11	12	31	16	8	3	15	21	9	6	10	12	12	3
sample_ 14	11	6	0	6	8	5	0	5	16	3	1	11	12	6	1	11	3	3	0	6	4	2	0	5	4	1	0	4	2	1	0	6	13	8	38	10	11	9	17	11	9	12	17	14	7	9	21	10	3
sample_ 15	9	6	2	7	9	2	0	4	13	2	2	8	9	6	0	14	5	1	0	5	1	1	1	3	1	3	0	2	0	4	1	4	8	8	36	12	10	6	22	11	14	16	20	7	5	16	14	8	3
sample_ 16	9	8	0	1	4	4	4	5	9	2	1	11	11	3	2	9	5	2	0	0	0	3	2	1	1	1	0	1	0	3	1	4	11	16	36	7	14	13	18	12	2	10	19	14	9	12	17	9	5
sample_ 17	11	5	1	4	14	3	1	8	15	3	0	11	14	9	2	24	2	1	0	5	2	2	2	3	2	1	0	1	0	3	1	2	13	7	25	4	6	18	13	17	7	9	33	13	7	14	7	11	3
sample_ 18	6	7	0	5	13	5	1	10	10	1	1	11	8	5	1	12	4	2	0	1	5	2	1	1	0	0	0	1	1	3	1	6	9	13	40	12	12	16	16	10	11	13	16	12	6	21	18	11	6
sample_ 19	8	2	1	4	5	2	2	6	8	2	0	6	6	6	2	11	2	1	0	1	2	1	0	1	0	1	0	1	2	3	0	2	13	16	34	14	15	16	18	7	8	14	16	6	13	22	16	13	4
sample_ 20	6	4	0	2	10	8	3	10	15	1	0	5	10	12	1	22	2	2	0	3	2	0	2	2	0	2	1	0	0	0	2	5	6	11	31	8	8	17	25	15	8	9	23	9	2	14	13	12	9
sample_ 21	5	4	0	4	6	5	3	4	11	1	4	6	5	7	2	12	0	2	0	2	0	1	3	0	0	0	0	1	1	0	0	1	5	16	31	10	9	16	20	13	8	21	16	6	9	26	17	12	9
sample_ 22	6	4	0	2	4	8	0	4	8	4	1	5	4	5	1	14	5	3	0	4	2	3	0	3	0	3	1	1	3	2	1	0	11	12	21	11	8	26	19	14	9	27	9	12	10	21	15	10	4
sample_ 23	4	4	0	3	13	4	0	5	12	3	1	7	12	9	2	13	1	1	0	2	1	1	0	2	2	2	0	0	2	3	0	1	9	22	38	10	11	17	15	11	11	17	15	15	6	20	18	4	4
sample_ 24	5	7	0	5	10	6	3	2	13	6	2	12	9	9	4	6	4	0	2	4	1	3	1	7	4	1	1	0	2	1	0	3	6	7	20	11	10	12	15	11	6	17	16	8	8	14	9	9	2
sample_ 25	5	5	0	2	9	5	3	6	11	2	2	8	14	3	0	8	4	3	1	3	3	1	2	3	1	1	1	1	1	3	2	3	11	11	33	12	9	17	17	15	8	12	17	11	11	23	11	11	5
sample_ 26	9	3	0	6	14	10	3	2	11	4	0	11	4	9	1	12	4	1	2	5	3	1	0	5	1	0	0	3	2	3	0	8	8	20	20	8	4	19	23	12	6	12	12	8	4	18	12	12	2
sample_ 27	6	2	1	2	14	3	1	13	6	5	0	5	12	6	1	13	4	0	0	2	2	7	2	2	0	1	0	1	0	4	1	0	12	14	52	9	9	11	20	7	12	13	16	13	11	17	19	10	6
sample_ 28	10	1	1	4	16	3	4	14	13	5	1	8	11	3	0	15	3	1	0	4	3	2	0	3	0	3	0	1	0	1	1	1	6	7	34	8	6	22	22	11	7	7	27	7	6	13	20	10	7
sample_ 29	9	2	2	4	13	6	1	7	18	1	2	11	13	5	2	14	2	4	0	1	1	2	1	3	2	0	1	0	0	1	0	4	8	12	22	12	6	14	26	11	6	14	23	7	6	16	11	10	5
sample_ 30	7	8	1	5	14	11	1	5	8	1	0	8	12	4	3	9	3	2	0	5	0	3	1	5	1	0	0	2	4	6	1	4	10	6	29	8	9	25	15	11	8	14	13	10	6	9	19	9	2
sample_ 31	5	2	0	0	9	3	1	3	3	4	2	4	5	7	3	8	6	1	1	2	2	4	2	2	2	0	0	2	3	4	1	3	12	9	17	9	7	13	15	13	5	18	15	9	14	24	12	14	8
sample_ 32	12	5	0	1	11	2	1	6	13	8	0	8	5	3	1	15	1	0	0	1	5	2	0	3	2	0	0	2	2	3	0	1	8	14	35	11	15	13	18	11	6	15	21	8	10	21	16	15	4
sample_ 33	11	3	1	3	6	6	0	8	15	1	0	8	5	5	0	17	1	3	2	2	3	0	0	4	3	4	0	2	2	2	0	6	10	9	29	11	11	15	22	6	13	18	21	8	7	17	13	9	5
sample_ 34	8	4	1	5	3	3	0	8	14	0	0	3	9	3	0	12	2	1	0	4	2	1	0	2	3	2	0	1	1	1	0	4	10	11	33	6	8	14	15	12	9	13	17	13	7	11	16	7	5
sample_ 35	10	2	0	4	15	3	2	8	16	2	1	7	12	8	1	11	3	4	3	3	4	2	0	4	2	2	1	2	3	3	1	3	15	19	13	13	9	13	15	13	7	11	22	5	6	16	16	12	7
sample_ 36	9	4	0	4	12	3	1	6	17	1	0	7	8	9	4	11	1	1	0	2	2	2	4	3	2	3	1	0	3	2	2	3	6	9	30	7	8	16	16	10	5	12	16	8	4	10	10	7	6
sample_ 37	5	6	2	5	8	7	2	3	16	5	0	13	6	12	3	13	5	2	0	2	1	0	0	2	0	0	0	1	4	1	1	5	8	12	22	14	8	12	20	14	7	15	16	7	6	23	11	11	3
sample_ 38	6	5	0	12	8	6	2	4	13	2	1	6	8	8	3	18	1	2	0	2	5	2	2	3	1	0	0	2	1	4	0	4	6	10	27	10	4	12	20	10	9	13	25	6	4	14	10	15	8
sample_ 39	13	4	0	4	7	1	0	6	12	3	0	4	12	6	2	24	2	3	0	4	1	0	0	2	1	1	0	1	1	0	0	2	14	11	34	6	9	26	16	8	9	12	17	11	12	19	12	17	6
sample_ 40	6	3	0	2	11	0	1	7	13	2	0	6	7	5	0	13	4	2	2	1	2	1	1	0	2	1	0	5	5	3	0	2	8	8	27	12	7	10	26	14	7	16	17	5	8	11	19	9	6
sample_ 41	8	7	1	1	15	3	1	6	14	3	1	8	7	6	3	11	3	3	2	1	1	1	0	4	2	1	0	2	2	1	0	5	9	12	12	6	10	22	18	9	4	7	15	10	10	17	8	17	9
sample_ 42	6	3	2	7	15	6	2	7	8	3	1	10	9	9	4	11	2	2	0	5	1	1	1	1	4	1	0	5	2	7	1	1	9	7	29	7	4	17	15	9	7	10	18	8	5	14	16	6	4
sample_ 43	5	1	2	8	5	5	2	2	11	5	2	7	8	4	3	13	0	3	1	3	2	3	1	4	2	2	0	0	0	3	0	4	6	5	26	15	5	19	23	8	10	12	26	12	4	10	21	11	9
sample_ 44	4	5	1	3	13	3	3	8	12	2	1	7	7	10	0	12	2	3	0	6	0	0	0	2	0	3	1	2	3	1	0	3	10	18	37	11	16	23	16	12	10	16	19	8	3	21	13	9	3
sample_ 45	13	5	0	3	8	1	3	5	16	3	1	7	10	9	1	9	4	2	1	2	2	3	2	4	3	2	1	1	3	1	1	4	7	14	20	8	4	22	11	9	7	12	13	8	6	12	11	16	7
sample_ 46	7	2	0	4	8	3	1	7	3	1	3	4	12	4	0	11	2	5	0	3	1	0	1	3	1	1	0	3	2	1	1	0	13	13	33	13	12	22	18	17	5	19	12	7	6	20	18	12	3
sample_ 47	6	4	0	4	9	11	3	15	10	3	0	6	9	9	1	14	2	2	0	4	1	1	3	3	1	1	0	1	3	2	0	1	5	9	28	4	7	12	21	10	5	12	16	6	5	11	15	9	8
sample_ 48	8	1	0	1	9	3	3	6	17	2	1	13	8	9	4	15	2	3	0	5	5	3	1	7	2	1	0	1	3	2	0	2	9	18	26	11	5	17	18	8	11	12	10	7	9	21	6	13	5
sample_ 49	5	3	1	2	8	3	0	1	5	2	1	3	5	6	3	6	3	0	0	2	0	3	0	2	1	0	0	0	4	1	1	1	8	8	34	9	8	19	23	20	11	24	22	16	9	21	12	13	7
sample_ 50	5	3	0	5	10	6	2	15	14	7	2	9	11	10	4	11	3	3	0	4	1	3	3	2	3	0	1	1	2	6	0	4	7	15	34	8	9	16	28	10	8	14	19	7	4	10	17	11	1
[truncated: 47 more columns]
