# Supplementary material for: CaMuS: simultaneous fitting and de novo imputation of cancer mutational signature
Source: Sci Rep. 2020 Nov 9;10:19316. doi: 10.1038/s41598-020-75753-8 (PMC7653908; doi:10.1038/s41598-020-75753-8)
Supplement: Supplementary file 2 — Supplementary Information 2. [file 41598_2020_75753_MOESM2_ESM.zip › suppMat/Simulated_OneDominant/25samples-5000mutations]

	ACA>AAA	ACC>AAC	ACG>AAG	ACT>AAT	CCA>CAA	CCC>CAC	CCG>CAG	CCT>CAT	GCA>GAA	GCC>GAC	GCG>GAG	GCT>GAT	TCA>TAA	TCC>TAC	TCG>TAG	TCT>TAT	ACA>AGA	ACC>AGC	ACG>AGG	ACT>AGT	CCA>CGA	CCC>CGC	CCG>CGG	CCT>CGT	GCA>GGA	GCC>GGC	GCG>GGG	GCT>GGT	TCA>TGA	TCC>TGC	TCG>TGG	TCT>TGT	ACA>ATA	ACC>ATC	ACG>ATG	ACT>ATT	CCA>CTA	CCC>CTC	CCG>CTG	CCT>CTT	GCA>GTA	GCC>GTC	GCG>GTG	GCT>GTT	TCA>TTA	TCC>TTC	TCG>TTG	TCT>TTT	ATA>AAA
sample_ 1	100	40	10	36	114	48	15	51	165	45	18	80	124	78	10	161	26	21	7	23	15	10	12	23	8	10	2	15	22	37	6	26	78	124	285	71	82	163	202	120	74	127	190	76	66	168	121	107	43
sample_ 2	71	43	6	44	102	48	14	45	110	30	9	63	79	68	16	124	37	18	5	40	25	19	9	42	20	14	2	24	20	31	3	38	89	100	294	89	88	139	157	85	84	115	178	61	56	125	127	78	66
sample_ 3	64	40	3	34	54	46	12	44	77	23	10	51	71	53	9	93	27	15	9	27	15	18	9	31	12	13	0	13	17	30	4	25	95	116	308	100	86	194	183	128	82	160	203	116	64	207	132	118	58
sample_ 4	63	42	6	40	95	43	24	56	92	25	10	66	76	76	20	120	34	18	8	24	13	14	7	25	8	20	3	23	10	37	8	39	103	73	365	64	96	115	222	86	80	121	209	63	68	99	165	65	58
sample_ 5	57	34	10	54	76	28	18	63	69	32	9	51	64	67	16	111	25	20	9	33	16	20	12	36	8	12	1	13	12	26	7	34	85	82	326	82	93	127	228	89	86	107	213	71	54	122	153	88	68
sample_ 6	74	48	8	38	114	35	23	53	155	36	7	67	90	58	14	136	24	18	12	31	19	13	9	30	11	15	3	21	19	21	6	36	84	99	284	93	90	129	186	119	63	132	197	85	67	140	137	69	72
sample_ 7	72	42	6	49	86	54	21	57	145	35	10	66	111	55	25	159	22	7	5	36	10	14	8	27	11	13	1	18	14	21	7	23	96	109	360	75	92	117	237	90	81	100	262	73	64	130	182	86	64
sample_ 8	64	59	11	44	104	54	19	76	141	28	6	89	89	64	21	181	24	10	9	35	17	13	11	31	11	12	1	14	14	26	6	29	93	92	359	89	77	149	207	98	80	139	236	75	78	153	190	88	44
sample_ 9	87	35	4	45	93	43	19	57	131	42	8	80	92	69	22	144	14	14	12	35	14	20	8	15	12	15	3	12	14	29	5	27	92	126	308	73	93	151	211	120	61	123	192	82	74	136	168	102	62
sample_ 10	80	39	7	39	109	40	19	71	136	45	17	101	105	76	22	160	22	22	11	34	17	22	14	38	6	14	1	16	15	25	6	23	94	132	232	90	88	161	164	120	81	144	182	86	74	183	143	124	39
sample_ 11	82	44	4	41	93	48	21	60	109	33	10	75	78	86	14	144	36	19	2	28	22	20	9	28	12	17	1	24	18	28	3	38	86	124	270	104	102	183	213	131	83	166	207	104	77	204	176	121	43
sample_ 12	88	48	11	42	80	43	10	54	111	23	10	51	76	55	14	143	22	10	15	27	17	12	8	32	16	10	2	20	16	34	3	23	110	102	339	83	96	153	225	107	81	137	205	81	67	143	142	86	52
sample_ 13	92	39	9	40	82	42	19	47	97	33	9	44	66	65	10	125	29	21	6	26	17	27	12	38	15	13	4	20	27	35	5	41	71	117	314	72	91	146	180	91	66	111	187	77	55	133	153	98	59
sample_ 14	55	54	12	33	82	54	10	61	99	30	14	44	71	61	16	97	22	15	9	37	11	19	7	24	11	16	2	17	25	26	5	40	103	140	335	78	95	193	186	111	99	127	195	86	71	191	155	132	38
sample_ 15	94	48	10	49	114	38	19	57	158	38	13	102	115	71	24	126	29	11	12	27	17	26	10	26	14	21	2	15	17	22	4	47	98	109	304	93	81	121	215	111	78	114	214	90	69	172	154	95	51
sample_ 16	88	47	6	50	105	48	19	76	140	37	5	82	117	74	21	175	36	22	8	33	15	22	10	25	14	13	2	17	21	34	6	47	83	105	351	93	95	155	209	123	102	107	228	82	78	153	179	90	31
sample_ 17	74	46	7	44	105	50	16	65	136	36	9	89	87	69	14	145	20	18	4	26	21	16	10	22	8	22	1	14	17	25	5	25	91	154	296	99	97	190	177	141	80	155	169	94	67	229	137	134	52
sample_ 18	82	45	5	36	80	46	28	53	110	44	8	81	95	66	16	138	24	15	10	18	17	13	11	23	13	7	2	19	19	23	1	32	91	102	297	86	93	153	227	119	104	122	197	64	76	180	164	135	59
sample_ 19	62	37	4	32	73	36	15	43	100	31	11	62	68	56	15	118	31	18	4	24	16	18	3	27	8	9	1	12	12	23	2	14	96	149	366	87	115	181	198	135	99	157	221	103	65	181	177	127	54
sample_ 20	75	47	7	47	101	32	21	68	83	38	14	65	81	81	19	133	33	17	8	34	18	19	7	47	15	25	6	24	14	29	9	28	109	114	247	94	97	144	156	105	78	132	139	87	71	162	118	104	57
sample_ 21	66	38	5	36	73	39	15	43	89	36	9	61	72	60	17	90	27	15	8	33	19	28	16	45	14	15	1	9	15	30	3	33	94	124	242	93	99	171	147	127	79	127	153	98	72	200	127	130	61
sample_ 22	84	46	6	48	117	39	29	87	160	40	9	96	102	99	23	180	36	19	9	28	18	26	13	29	15	17	8	28	23	30	3	42	91	111	212	92	95	174	152	104	77	136	141	75	57	172	122	105	44
sample_ 23	76	56	7	41	70	44	8	49	76	27	7	56	54	62	15	94	23	20	10	33	21	20	8	27	12	19	1	18	24	28	2	34	114	124	354	88	103	178	236	113	91	150	255	88	82	169	167	88	53
sample_ 24	67	33	7	46	120	39	21	58	140	42	13	90	78	81	19	145	33	11	8	38	26	15	19	34	18	18	1	18	17	31	3	28	89	125	203	87	78	169	138	102	81	137	144	80	59	172	115	136	73
sample_ 25	76	38	6	43	100	51	18	52	140	24	14	78	93	66	24	147	32	16	8	28	17	16	15	25	5	16	2	24	16	32	6	19	90	83	268	60	78	127	167	82	86	96	174	71	70	142	110	73	96
[truncated: 47 more columns]
