# Supplementary material for: CaMuS: simultaneous fitting and de novo imputation of cancer mutational signature
Source: Sci Rep. 2020 Nov 9;10:19316. doi: 10.1038/s41598-020-75753-8 (PMC7653908; doi:10.1038/s41598-020-75753-8)
Supplement: Supplementary file 2 — Supplementary Information 2. [file 41598_2020_75753_MOESM2_ESM.zip › suppMat/Simulated_LowContr/50samples-5000mutations]

	ACA>AAA	ACC>AAC	ACG>AAG	ACT>AAT	CCA>CAA	CCC>CAC	CCG>CAG	CCT>CAT	GCA>GAA	GCC>GAC	GCG>GAG	GCT>GAT	TCA>TAA	TCC>TAC	TCG>TAG	TCT>TAT	ACA>AGA	ACC>AGC	ACG>AGG	ACT>AGT	CCA>CGA	CCC>CGC	CCG>CGG	CCT>CGT	GCA>GGA	GCC>GGC	GCG>GGG	GCT>GGT	TCA>TGA	TCC>TGC	TCG>TGG	TCT>TGT	ACA>ATA	ACC>ATC	ACG>ATG	ACT>ATT	CCA>CTA	CCC>CTC	CCG>CTG	CCT>CTT	GCA>GTA	GCC>GTC	GCG>GTG	GCT>GTT	TCA>TTA	TCC>TTC	TCG>TTG	TCT>TTT	ATA>AAA
sample_ 1	90	35	9	50	100	41	23	57	102	34	12	75	74	68	18	129	31	15	3	33	20	26	11	49	22	25	3	29	22	35	7	57	91	108	134	94	80	181	92	146	66	134	107	79	57	178	70	106	60
sample_ 2	99	45	4	45	139	58	26	81	166	37	19	89	110	68	20	200	22	13	6	34	14	13	17	29	8	16	1	18	17	25	6	24	75	175	179	122	94	211	145	133	69	152	134	94	94	253	96	136	52
sample_ 3	71	40	6	47	87	40	9	67	117	35	6	59	83	65	26	116	43	18	9	47	14	25	13	34	17	12	3	25	18	41	8	42	93	129	132	83	111	181	95	120	62	120	81	95	61	209	63	116	63
sample_ 4	85	46	5	41	115	60	24	60	146	39	18	74	94	67	24	152	28	23	10	34	27	21	14	41	15	12	2	24	22	32	3	39	76	105	123	80	84	156	108	117	69	121	78	60	58	156	75	90	76
sample_ 5	106	44	4	50	137	32	25	90	180	40	14	127	130	88	31	200	27	18	8	33	16	12	15	36	12	18	6	16	17	36	6	41	80	108	222	69	87	159	130	132	77	113	160	76	68	160	120	112	53
sample_ 6	79	48	5	44	88	25	26	62	94	28	12	71	74	64	21	102	39	21	9	41	26	18	7	41	25	19	3	27	18	35	4	36	89	118	202	88	92	172	147	112	85	118	137	91	74	175	122	127	59
sample_ 7	88	41	6	37	104	49	24	59	128	33	9	85	108	66	20	138	33	19	12	28	26	32	7	35	15	16	2	17	18	23	6	32	94	127	175	106	93	214	143	112	93	149	122	90	62	199	111	115	53
sample_ 8	80	32	9	33	98	31	32	65	127	20	13	85	87	69	17	131	29	17	7	31	30	22	10	34	23	16	3	23	32	31	3	38	69	132	126	96	79	190	108	116	75	118	111	89	55	183	68	100	68
sample_ 9	111	44	9	47	147	41	33	70	209	32	10	117	109	98	24	197	26	19	5	34	26	13	13	23	11	11	0	15	12	19	2	33	69	129	147	105	90	216	136	127	65	158	92	77	86	235	112	130	61
sample_ 10	104	39	7	58	134	51	25	87	166	39	13	93	86	75	26	164	27	19	8	35	20	23	21	48	18	15	1	25	9	38	6	55	74	100	131	73	84	140	113	99	66	105	102	74	65	144	70	105	75
sample_ 11	72	34	3	40	100	39	27	62	141	32	13	65	80	85	20	129	31	25	9	41	20	28	11	32	17	11	7	20	16	33	3	33	85	173	125	122	88	204	94	140	87	140	102	107	73	220	61	138	56
sample_ 12	91	47	9	55	110	42	18	61	152	37	10	92	87	88	18	162	29	22	7	28	19	30	18	28	15	17	7	18	20	35	2	43	77	98	155	77	96	149	113	105	73	104	118	74	66	148	77	97	88
sample_ 13	68	56	8	42	72	48	10	57	87	28	8	68	68	57	16	95	44	20	10	45	32	40	9	35	21	23	2	23	31	41	3	49	83	149	166	112	92	187	126	136	79	165	130	97	78	217	81	142	49
sample_ 14	71	39	6	40	76	64	16	58	113	44	9	83	87	62	14	133	37	12	7	40	22	18	13	34	19	15	5	22	20	27	5	32	90	135	142	99	87	176	100	132	90	125	85	99	63	181	86	122	70
sample_ 15	72	46	7	50	123	42	20	66	164	32	6	89	98	89	23	156	42	12	11	37	16	27	8	31	13	24	9	27	24	49	6	44	84	139	192	96	87	193	135	117	69	140	129	102	82	188	106	124	66
sample_ 16	53	35	6	37	80	41	15	49	76	28	5	53	75	51	20	103	29	18	6	25	32	16	13	31	17	11	2	21	16	34	7	32	70	135	203	104	87	205	142	143	91	151	128	85	61	213	107	138	86
sample_ 17	100	47	10	66	162	52	29	74	199	46	12	110	113	89	21	204	38	24	17	43	29	27	16	33	10	11	4	31	22	33	7	35	73	79	120	66	77	119	92	81	76	112	72	72	57	138	68	96	66
sample_ 18	102	46	7	61	149	45	28	67	178	45	12	95	138	94	25	189	39	19	9	45	17	29	21	38	12	16	6	22	22	33	6	48	80	108	141	86	84	151	112	107	78	99	110	77	64	153	61	107	49
sample_ 19	96	32	8	39	135	31	22	97	138	43	7	102	103	83	24	162	27	16	10	26	21	18	14	27	16	11	3	13	17	37	15	39	88	123	182	92	83	160	125	121	69	115	109	90	72	184	82	100	79
sample_ 20	75	47	6	43	111	43	16	76	137	25	18	83	105	73	17	139	41	23	7	31	22	23	12	42	20	14	5	22	26	28	5	39	85	115	164	113	81	158	125	110	77	119	112	83	74	189	77	92	58
sample_ 21	88	32	5	30	98	39	27	55	132	39	10	92	80	71	22	149	30	16	10	28	14	15	9	25	10	9	3	20	13	29	2	21	69	166	136	97	89	196	102	124	68	158	87	89	82	216	77	107	66
sample_ 22	90	41	2	40	120	47	19	62	162	40	10	86	112	65	22	147	26	12	10	28	22	19	14	27	16	12	5	9	11	29	1	23	84	152	173	96	101	208	116	149	68	167	95	119	75	230	78	147	57
sample_ 23	85	49	6	48	115	42	23	61	104	30	11	79	98	73	20	152	37	24	14	38	25	25	12	41	18	10	5	25	22	33	9	47	79	93	178	72	81	121	105	75	84	92	114	63	48	127	74	80	60
sample_ 24	96	45	9	46	135	41	30	98	190	39	18	103	100	92	20	203	37	18	13	32	18	34	14	40	15	18	2	30	19	28	4	47	78	115	127	93	82	167	112	88	76	124	117	78	63	163	84	107	57
sample_ 25	91	34	6	57	102	53	23	57	130	31	11	92	82	68	20	159	41	27	10	37	20	22	11	35	15	15	3	29	22	44	6	50	85	119	155	83	86	143	104	112	68	118	101	59	49	153	84	98	48
sample_ 26	103	43	11	42	117	37	17	86	145	48	7	88	93	90	13	158	27	20	4	25	17	20	10	39	11	17	2	24	10	41	4	33	103	100	251	80	96	158	166	101	89	108	151	73	67	149	120	101	55
sample_ 27	94	36	9	42	100	43	20	60	163	28	19	83	98	64	16	165	23	27	5	20	27	17	12	36	8	14	0	17	17	32	8	28	76	141	147	115	75	207	109	131	73	134	106	91	71	223	75	144	66
sample_ 28	83	38	3	48	78	40	23	58	121	29	8	70	70	53	18	124	30	14	10	33	17	18	16	35	15	17	5	18	20	30	9	39	84	153	169	97	79	195	118	113	76	141	127	93	80	238	97	112	80
sample_ 29	74	48	9	47	105	26	29	55	137	37	11	84	101	59	25	181	24	17	4	32	19	17	8	20	14	10	2	21	16	26	3	24	95	105	184	68	84	146	126	105	90	123	142	78	67	155	101	83	69
sample_ 30	86	42	9	39	105	45	24	64	145	37	13	91	104	65	16	163	16	13	12	28	19	17	11	32	11	9	0	20	16	32	5	38	82	150	247	117	93	187	144	111	89	150	144	92	68	195	106	114	50
sample_ 31	85	29	7	33	111	36	31	72	157	46	17	100	88	63	27	177	30	20	13	30	17	30	11	30	6	8	2	19	15	24	6	32	69	82	130	78	79	126	109	101	67	99	101	73	59	100	77	77	81
sample_ 32	90	54	4	44	119	52	22	73	121	41	7	70	81	74	21	149	45	22	15	48	29	30	16	40	14	22	2	27	20	39	10	43	111	140	187	121	86	190	117	141	84	163	119	92	73	202	104	123	48
sample_ 33	85	32	8	44	104	54	24	48	141	38	12	85	107	75	23	152	37	28	8	42	23	21	8	37	14	19	1	23	23	25	9	35	70	106	137	77	72	144	104	108	71	108	109	84	57	149	81	90	76
sample_ 34	73	39	7	48	67	34	15	72	84	19	6	65	92	57	15	100	39	22	7	43	23	34	12	27	13	17	4	34	24	34	9	37	85	128	156	106	79	214	109	127	75	154	95	97	58	182	90	110	66
sample_ 35	63	36	9	44	69	26	12	60	103	30	6	66	77	50	17	134	42	16	6	24	19	16	8	33	10	13	1	13	6	26	5	23	96	114	264	79	93	162	160	96	79	114	166	75	44	142	119	97	66
sample_ 36	83	31	7	49	111	45	18	70	124	30	9	80	104	103	13	119	21	23	8	35	12	19	7	33	12	9	4	20	15	24	10	41	76	106	164	62	72	159	98	110	81	121	121	67	59	158	97	95	74
sample_ 37	74	53	5	34	141	35	29	64	164	43	12	93	122	75	17	144	32	33	5	38	23	22	8	46	15	16	5	22	15	37	4	34	79	89	119	75	85	138	83	106	48	99	103	80	69	165	72	95	64
sample_ 38	98	29	5	41	113	43	20	74	142	45	16	96	91	79	32	162	33	18	7	31	19	11	8	37	19	15	2	20	20	35	6	42	70	129	124	108	84	218	96	143	68	170	94	92	74	194	73	103	64
sample_ 39	104	37	4	51	130	43	27	65	176	35	11	97	110	93	24	184	25	11	7	34	13	19	10	24	18	7	1	9	17	21	7	35	69	138	153	78	99	182	93	108	65	155	113	86	62	223	62	127	89
sample_ 40	65	38	7	33	82	37	10	42	82	22	18	62	77	54	24	93	29	14	7	27	30	22	7	27	12	14	3	19	17	25	4	37	73	170	195	107	101	242	122	153	78	166	111	96	89	257	96	144	72
sample_ 41	73	48	4	35	87	41	27	76	117	31	15	85	96	70	20	146	21	20	4	36	16	16	5	22	14	12	2	12	16	35	1	40	89	160	247	110	90	216	158	148	95	154	115	108	77	192	106	127	52
sample_ 42	71	47	3	48	112	40	28	65	142	27	8	71	88	72	30	142	35	20	8	28	29	21	13	26	16	9	0	17	23	23	3	41	74	109	165	80	67	120	117	98	68	117	117	73	65	149	73	117	98
sample_ 43	76	43	7	41	81	33	15	53	65	22	5	56	78	53	8	98	32	16	12	46	21	16	12	33	16	15	2	25	20	30	3	30	91	149	128	118	110	265	105	128	58	163	99	99	55	227	68	127	65
sample_ 44	72	39	7	39	106	35	19	85	109	31	12	71	95	61	14	131	32	28	7	38	20	18	7	35	15	6	6	24	19	27	6	35	86	145	210	93	90	178	143	115	83	157	135	96	79	211	95	130	57
sample_ 45	87	58	8	55	98	49	22	70	89	33	14	78	81	76	13	116	43	20	8	44	26	27	19	41	17	14	4	31	19	33	8	41	87	128	175	94	72	159	97	126	66	126	93	87	67	157	94	108	71
sample_ 46	84	58	7	41	92	50	9	64	119	42	5	63	91	76	15	111	40	26	11	37	15	28	8	46	16	17	3	33	27	47	3	56	89	101	217	106	89	176	146	126	83	135	136	89	59	170	117	114	45
sample_ 47	79	37	8	37	102	36	21	56	148	36	13	93	88	64	17	153	24	19	18	30	16	17	10	44	14	11	5	25	21	27	4	26	102	103	233	98	99	140	157	100	90	107	149	85	62	161	104	101	62
sample_ 48	100	41	5	51	101	43	19	60	119	29	9	71	73	80	19	129	46	19	17	35	22	31	12	45	15	16	5	17	11	32	7	52	84	173	173	99	102	225	133	140	92	152	106	94	61	212	92	173	60
sample_ 49	91	38	6	46	111	48	25	80	152	47	14	68	102	81	14	159	25	27	7	35	21	24	11	33	8	10	2	24	16	31	5	32	94	132	171	82	79	180	127	94	63	136	123	83	72	191	100	126	71
sample_ 50	83	41	4	41	129	40	28	65	140	50	10	89	84	83	33	162	41	13	12	41	18	25	18	40	14	18	4	23	17	38	5	44	71	108	153	92	97	148	107	124	62	99	100	79	61	172	63	125	59
[truncated: 47 more columns]
