# Supplementary material for: CaMuS: simultaneous fitting and de novo imputation of cancer mutational signature
Source: Sci Rep. 2020 Nov 9;10:19316. doi: 10.1038/s41598-020-75753-8 (PMC7653908; doi:10.1038/s41598-020-75753-8)
Supplement: Supplementary file 2 — Supplementary Information 2. [file 41598_2020_75753_MOESM2_ESM.zip › suppMat/Simulated_LowContr/25samples-2500mutations]

	ACA>AAA	ACC>AAC	ACG>AAG	ACT>AAT	CCA>CAA	CCC>CAC	CCG>CAG	CCT>CAT	GCA>GAA	GCC>GAC	GCG>GAG	GCT>GAT	TCA>TAA	TCC>TAC	TCG>TAG	TCT>TAT	ACA>AGA	ACC>AGC	ACG>AGG	ACT>AGT	CCA>CGA	CCC>CGC	CCG>CGG	CCT>CGT	GCA>GGA	GCC>GGC	GCG>GGG	GCT>GGT	TCA>TGA	TCC>TGC	TCG>TGG	TCT>TGT	ACA>ATA	ACC>ATC	ACG>ATG	ACT>ATT	CCA>CTA	CCC>CTC	CCG>CTG	CCT>CTT	GCA>GTA	GCC>GTC	GCG>GTG	GCT>GTT	TCA>TTA	TCC>TTC	TCG>TTG	TCT>TTT	ATA>AAA
sample_ 1	40	23	3	20	52	16	14	31	60	23	1	40	30	38	9	51	12	8	3	14	9	12	2	16	5	5	3	7	6	17	0	15	47	74	76	39	50	92	41	53	40	69	38	35	30	84	35	64	47
sample_ 2	49	18	1	22	40	19	13	33	67	21	4	39	49	45	12	68	16	6	2	9	9	12	9	18	7	6	3	6	11	13	0	32	48	73	93	63	40	100	71	74	34	80	61	55	35	123	44	63	29
sample_ 3	33	21	3	20	44	22	4	30	63	16	6	31	44	36	9	52	21	16	9	27	15	13	3	23	11	7	0	14	17	21	3	26	37	63	103	38	31	61	49	63	43	52	59	45	42	78	39	40	29
sample_ 4	38	23	8	17	56	19	14	27	80	13	8	46	47	32	11	87	15	13	4	20	12	16	10	18	9	6	0	11	5	19	2	25	41	62	66	51	30	98	46	51	28	74	51	42	37	79	34	58	34
sample_ 5	53	28	4	34	59	33	19	29	96	12	12	53	68	43	6	82	12	14	4	25	13	15	1	22	9	7	2	16	21	15	3	20	48	62	79	41	52	82	53	46	55	67	64	40	31	90	45	55	26
sample_ 6	46	21	2	27	63	33	21	27	96	21	9	49	39	45	10	84	24	13	1	18	10	14	3	27	9	6	3	14	9	12	3	27	41	50	72	39	46	75	65	64	36	60	60	41	39	75	36	51	33
sample_ 7	37	19	0	16	75	22	18	40	94	21	5	47	46	42	9	85	16	11	9	14	11	9	6	21	6	11	2	10	14	13	5	21	30	71	82	54	47	114	56	60	41	74	48	51	34	128	32	81	15
sample_ 8	39	23	1	19	59	20	11	30	82	16	3	33	49	40	10	74	10	7	4	13	16	8	7	20	6	4	2	11	14	12	4	14	28	70	105	64	39	108	59	51	29	62	75	43	34	82	39	52	31
sample_ 9	53	12	6	25	53	28	16	39	71	25	4	41	51	34	7	81	20	6	6	17	13	5	6	16	6	5	0	9	7	13	4	22	40	53	72	49	38	71	51	55	33	65	46	48	50	81	24	54	43
sample_ 10	33	14	4	20	64	29	12	17	57	20	1	38	39	34	8	61	17	18	4	20	18	13	5	17	12	14	2	11	12	20	2	21	45	55	129	39	47	74	66	62	36	60	74	40	28	73	55	47	39
sample_ 11	44	25	2	23	38	18	7	27	64	21	5	38	45	37	9	68	11	6	6	18	15	12	2	18	7	4	3	9	4	16	0	23	41	58	100	42	44	71	73	47	45	61	71	34	37	90	43	50	34
sample_ 12	43	18	1	16	53	22	14	27	69	17	5	41	60	34	13	59	19	12	2	13	3	8	4	11	6	6	0	13	5	16	0	14	37	59	97	50	43	88	59	62	41	69	72	49	41	97	40	62	43
sample_ 13	58	29	2	28	78	26	8	41	79	20	12	55	54	61	12	92	16	11	8	17	17	8	5	19	13	14	1	15	15	26	0	29	35	44	87	30	38	52	58	51	41	52	56	39	31	63	36	42	35
sample_ 14	52	27	3	31	66	26	10	28	78	12	9	47	51	41	15	57	11	9	6	15	9	15	3	16	9	6	0	13	9	12	2	27	33	59	132	34	44	73	74	51	38	54	71	39	42	90	69	46	31
sample_ 15	39	21	1	30	36	12	9	13	51	17	11	33	42	38	10	47	26	16	3	25	25	10	6	21	7	7	2	18	11	17	0	25	48	52	88	39	38	59	58	53	47	51	65	38	25	67	40	38	35
sample_ 16	48	30	2	20	67	29	9	39	101	22	8	54	50	37	12	96	18	5	4	24	15	11	9	22	9	7	1	10	12	15	6	17	37	54	77	39	37	75	63	44	46	64	42	34	29	86	39	48	21
sample_ 17	46	18	4	25	47	23	5	32	63	24	3	39	44	43	12	66	26	13	3	26	16	9	5	22	6	7	2	13	14	20	1	22	44	62	95	29	40	74	58	47	36	56	62	40	34	69	47	45	30
sample_ 18	45	12	1	16	45	17	11	29	76	14	9	53	41	40	11	74	20	8	5	9	15	10	6	13	8	4	1	9	14	11	2	32	40	72	71	58	56	111	55	80	32	83	44	40	41	128	38	65	28
sample_ 19	30	14	5	16	43	21	9	18	75	15	1	50	41	35	8	75	17	9	3	19	17	13	4	12	5	6	2	5	15	9	2	23	33	46	81	44	35	94	55	63	44	63	55	44	33	86	39	64	29
sample_ 20	36	23	6	17	57	13	12	34	85	25	10	39	53	46	6	74	15	5	5	16	11	9	8	23	6	11	1	9	12	17	3	22	43	65	120	53	41	96	83	67	51	87	75	41	35	106	51	57	31
sample_ 21	40	19	3	22	57	26	11	26	86	16	8	50	54	46	15	86	14	8	6	22	21	15	9	20	7	10	3	9	13	21	0	28	43	62	43	34	46	71	51	41	32	75	54	41	26	78	36	57	26
sample_ 22	45	16	3	32	70	20	17	33	72	17	7	42	45	35	12	80	17	10	5	13	9	10	3	11	7	4	1	6	6	10	1	15	38	39	116	47	43	76	63	47	24	58	76	40	28	72	65	35	46
sample_ 23	39	29	7	25	60	21	16	32	81	21	5	57	49	47	4	87	10	12	5	19	19	15	6	25	5	3	1	15	5	13	0	13	31	92	63	56	44	107	53	54	30	69	47	41	44	120	21	80	26
sample_ 24	53	18	3	26	64	22	18	44	77	29	7	41	66	36	14	82	20	16	5	22	6	12	9	22	9	7	1	12	9	15	2	22	34	51	81	50	45	82	45	55	43	75	44	28	38	94	39	51	30
sample_ 25	38	11	0	16	56	17	8	20	68	17	5	40	55	36	11	84	9	8	5	21	11	4	6	17	6	8	2	12	1	10	1	15	40	67	96	51	53	93	64	52	37	56	61	54	41	106	53	69	29
[truncated: 47 more columns]
