# Supplementary material for: CaMuS: simultaneous fitting and de novo imputation of cancer mutational signature
Source: Sci Rep. 2020 Nov 9;10:19316. doi: 10.1038/s41598-020-75753-8 (PMC7653908; doi:10.1038/s41598-020-75753-8)
Supplement: Supplementary file 2 — Supplementary Information 2. [file 41598_2020_75753_MOESM2_ESM.zip › suppMat/Simulated_LowContr/15samples-5000mutations]

	ACA>AAA	ACC>AAC	ACG>AAG	ACT>AAT	CCA>CAA	CCC>CAC	CCG>CAG	CCT>CAT	GCA>GAA	GCC>GAC	GCG>GAG	GCT>GAT	TCA>TAA	TCC>TAC	TCG>TAG	TCT>TAT	ACA>AGA	ACC>AGC	ACG>AGG	ACT>AGT	CCA>CGA	CCC>CGC	CCG>CGG	CCT>CGT	GCA>GGA	GCC>GGC	GCG>GGG	GCT>GGT	TCA>TGA	TCC>TGC	TCG>TGG	TCT>TGT	ACA>ATA	ACC>ATC	ACG>ATG	ACT>ATT	CCA>CTA	CCC>CTC	CCG>CTG	CCT>CTT	GCA>GTA	GCC>GTC	GCG>GTG	GCT>GTT	TCA>TTA	TCC>TTC	TCG>TTG	TCT>TTT	ATA>AAA
sample_ 1	67	33	11	32	68	37	20	36	93	19	15	53	69	52	12	88	27	10	11	31	20	14	12	24	9	14	5	24	11	18	4	29	102	136	217	97	92	221	124	144	69	162	123	89	73	207	125	133	78
sample_ 2	46	39	4	41	102	33	21	54	105	36	10	53	85	67	17	151	28	20	7	33	16	18	11	27	13	16	1	16	19	23	7	32	80	174	220	108	99	173	144	117	67	162	135	94	78	212	125	120	49
sample_ 3	94	44	2	54	141	54	28	74	184	39	14	121	129	93	23	173	22	23	13	38	11	18	10	33	13	7	1	21	17	32	3	35	79	104	190	91	89	134	128	112	74	121	157	69	77	156	114	105	34
sample_ 4	86	31	8	57	115	40	18	68	134	28	13	82	109	78	32	130	36	29	6	33	25	19	9	25	19	16	1	19	8	31	2	23	82	91	233	83	82	128	162	95	67	100	162	77	62	145	122	103	59
sample_ 5	83	48	10	38	87	36	17	50	91	36	9	67	85	74	12	97	31	28	9	42	23	29	13	38	18	22	4	28	28	36	9	56	78	100	213	90	98	160	134	99	76	138	117	70	71	173	105	108	53
sample_ 6	97	51	3	39	88	45	16	70	99	34	8	86	67	78	15	149	41	19	9	42	29	19	10	37	20	14	2	31	27	36	5	53	75	101	200	83	75	141	108	101	79	93	128	65	42	158	77	89	83
sample_ 7	99	34	11	37	120	49	23	68	183	31	21	103	109	65	17	163	29	19	8	33	18	19	17	29	10	13	2	24	15	31	7	35	77	150	180	128	84	224	122	134	66	132	105	100	77	224	83	121	58
sample_ 8	82	31	9	24	81	44	19	62	104	25	14	57	73	52	14	126	35	21	8	35	20	30	13	35	23	15	5	24	17	28	6	23	74	97	147	80	84	147	130	97	62	109	95	83	52	148	75	101	86
sample_ 9	94	42	7	53	128	60	35	63	165	52	23	111	110	84	31	169	43	14	4	45	22	25	13	30	25	12	3	20	23	43	6	44	74	138	207	90	100	152	138	115	65	126	130	84	66	176	94	118	43
sample_ 10	79	42	6	31	80	42	18	61	92	35	12	72	65	58	11	101	47	22	11	36	26	31	11	41	17	15	1	33	15	29	6	36	76	154	105	112	89	198	63	147	77	147	68	100	58	229	55	141	58
sample_ 11	87	45	10	41	98	54	27	56	117	39	12	74	94	72	14	143	37	32	8	42	29	24	9	48	16	13	5	34	22	46	3	45	79	170	155	74	91	186	106	134	84	149	85	104	61	194	72	119	52
sample_ 12	61	45	8	40	73	29	5	53	83	37	8	49	56	54	11	81	26	21	6	41	19	12	14	34	14	10	2	12	18	23	1	38	95	151	184	101	90	221	140	144	82	166	138	101	73	263	90	138	75
sample_ 13	62	39	9	32	80	36	16	53	121	39	13	72	84	44	19	106	20	23	3	36	15	15	13	24	12	10	4	15	12	23	2	34	82	133	242	127	87	198	143	134	86	140	143	94	55	197	97	117	76
sample_ 14	83	40	9	50	113	37	17	85	153	41	13	104	108	78	28	174	23	17	8	36	23	16	12	26	21	20	3	12	12	33	6	18	73	135	212	91	72	173	148	133	69	136	165	91	70	194	103	116	51
sample_ 15	73	36	7	34	74	33	17	53	120	33	11	79	81	65	13	118	21	17	5	41	17	18	10	35	14	8	1	15	17	31	3	27	69	141	164	128	89	226	104	148	66	170	105	98	63	226	70	142	63
[truncated: 47 more columns]
