# Supplementary material for: CaMuS: simultaneous fitting and de novo imputation of cancer mutational signature
Source: Sci Rep. 2020 Nov 9;10:19316. doi: 10.1038/s41598-020-75753-8 (PMC7653908; doi:10.1038/s41598-020-75753-8)
Supplement: Supplementary file 2 — Supplementary Information 2. [file 41598_2020_75753_MOESM2_ESM.zip › suppMat/Simulated_LowContr/25samples-500mutations]

	ACA>AAA	ACC>AAC	ACG>AAG	ACT>AAT	CCA>CAA	CCC>CAC	CCG>CAG	CCT>CAT	GCA>GAA	GCC>GAC	GCG>GAG	GCT>GAT	TCA>TAA	TCC>TAC	TCG>TAG	TCT>TAT	ACA>AGA	ACC>AGC	ACG>AGG	ACT>AGT	CCA>CGA	CCC>CGC	CCG>CGG	CCT>CGT	GCA>GGA	GCC>GGC	GCG>GGG	GCT>GGT	TCA>TGA	TCC>TGC	TCG>TGG	TCT>TGT	ACA>ATA	ACC>ATC	ACG>ATG	ACT>ATT	CCA>CTA	CCC>CTC	CCG>CTG	CCT>CTT	GCA>GTA	GCC>GTC	GCG>GTG	GCT>GTT	TCA>TTA	TCC>TTC	TCG>TTG	TCT>TTT	ATA>AAA
sample_ 1	6	2	1	5	9	4	2	6	12	7	2	12	8	3	0	13	2	4	2	3	1	1	0	4	2	2	0	1	1	0	0	5	9	11	31	11	11	33	25	20	14	12	16	13	6	18	7	15	2
sample_ 2	4	5	0	4	11	3	2	5	7	4	3	6	13	8	1	8	2	1	1	9	1	2	1	2	1	1	0	4	4	2	0	6	7	21	9	11	10	27	14	16	7	14	11	9	11	21	10	15	4
sample_ 3	9	7	1	6	7	3	3	10	8	3	2	6	13	6	3	11	2	1	2	0	6	3	1	3	2	1	0	3	4	2	0	7	9	19	13	8	9	24	8	11	10	15	7	12	6	25	9	17	3
sample_ 4	11	8	0	9	8	6	5	5	22	5	4	17	16	7	0	26	2	1	4	0	1	2	0	6	0	0	0	2	1	3	2	4	3	10	14	6	4	14	13	9	9	9	10	13	9	14	5	7	4
sample_ 5	9	3	1	4	10	7	1	3	9	0	3	8	8	5	1	9	3	2	0	5	4	1	4	2	1	2	0	2	3	4	3	4	16	12	16	13	5	20	10	20	5	5	10	6	4	23	8	21	11
sample_ 6	10	4	0	5	9	3	3	5	26	3	4	10	10	9	4	11	5	1	0	2	1	4	2	2	0	4	1	0	0	2	0	7	8	15	7	15	12	20	10	17	13	13	10	4	7	19	7	10	8
sample_ 7	8	5	2	4	5	9	3	3	15	3	0	13	13	9	0	19	2	4	2	3	1	2	0	3	2	0	0	2	1	2	0	2	10	9	21	10	10	18	19	13	11	14	19	8	11	17	7	12	2
sample_ 8	12	5	2	7	14	4	2	8	21	4	1	13	12	5	5	17	2	1	1	2	0	1	2	1	0	5	0	3	1	7	0	1	7	13	20	9	6	22	8	13	8	15	15	10	3	22	6	11	6
sample_ 9	9	0	0	1	10	2	1	6	13	8	0	5	8	12	3	20	1	4	0	4	0	4	1	1	1	2	0	3	0	2	1	6	9	10	24	6	10	12	17	10	13	14	16	6	6	16	7	9	6
sample_ 10	3	1	0	6	6	7	2	11	15	7	0	4	7	11	3	12	0	2	0	1	4	2	1	2	1	2	0	0	0	4	1	4	9	8	25	13	4	17	14	21	8	15	9	15	9	19	13	12	5
sample_ 11	15	3	2	5	8	8	0	5	8	6	1	7	7	6	7	12	5	2	0	5	0	1	0	7	0	2	0	2	2	4	2	7	5	11	10	10	8	14	6	10	5	15	17	5	9	14	4	10	9
sample_ 12	10	1	0	5	7	3	3	9	14	1	0	4	6	7	2	12	1	3	0	0	1	1	0	2	2	0	0	1	2	3	1	1	10	14	24	12	7	25	12	22	5	19	12	12	7	14	12	11	6
sample_ 13	12	3	0	2	14	3	6	6	17	5	2	13	19	12	4	30	3	0	0	4	1	4	0	1	2	2	1	6	0	4	0	4	5	7	21	8	11	10	24	18	6	12	11	7	5	16	6	15	5
sample_ 14	7	1	0	3	7	4	0	4	16	3	1	11	10	6	2	11	2	1	0	1	3	4	0	2	3	0	0	4	2	4	0	5	7	11	14	7	9	15	12	8	7	13	14	13	6	10	10	7	13
sample_ 15	9	5	0	4	15	3	3	3	29	5	0	12	9	8	3	22	4	2	0	6	4	1	4	2	3	1	0	5	2	5	0	4	8	12	12	7	8	25	9	8	6	10	8	8	7	22	10	13	4
sample_ 16	8	5	1	1	11	7	2	6	21	2	1	15	10	7	3	27	1	4	1	2	1	4	0	1	1	2	0	3	1	5	1	1	4	11	11	8	9	12	10	18	9	13	11	4	8	14	8	10	7
sample_ 17	7	1	0	10	12	5	5	9	15	2	0	17	12	8	2	20	3	1	1	1	2	0	1	1	1	2	0	4	0	2	1	1	9	18	18	14	11	20	11	16	10	27	10	3	11	16	4	18	8
sample_ 18	11	2	0	3	11	2	1	5	6	4	0	8	10	3	2	15	2	4	0	1	3	2	1	2	2	3	0	4	0	7	0	4	8	12	22	10	8	21	15	18	8	11	10	13	3	24	8	20	3
sample_ 19	7	2	0	6	8	4	2	7	11	3	1	1	6	4	5	15	2	0	1	1	3	2	1	2	0	0	1	2	2	7	0	5	5	11	31	11	7	23	14	13	17	17	23	8	8	24	9	11	4
sample_ 20	14	3	0	4	13	3	2	14	15	5	0	8	11	7	3	11	2	4	0	7	3	4	1	3	2	2	0	1	4	3	0	5	7	8	13	7	6	20	14	5	5	14	3	10	7	14	4	8	8
sample_ 21	8	6	1	3	19	7	4	3	15	2	0	7	14	3	1	17	3	1	1	3	0	5	3	5	1	3	0	2	2	4	2	3	4	11	11	12	10	14	12	11	10	13	5	6	5	27	5	11	8
sample_ 22	9	4	0	4	11	3	3	9	12	3	2	6	15	7	2	16	3	1	0	7	1	1	1	2	1	0	0	2	1	2	0	3	13	16	18	9	6	17	20	13	15	10	10	7	7	28	14	13	5
sample_ 23	4	2	2	4	6	4	3	5	11	7	0	7	9	3	4	14	6	4	0	5	6	6	2	4	1	2	0	1	1	5	2	7	10	14	25	12	6	18	9	12	7	12	10	9	8	18	15	13	7
sample_ 24	10	2	0	4	16	5	1	6	10	5	1	6	10	11	0	19	3	3	1	6	0	3	1	6	2	3	1	2	2	3	0	8	11	9	13	5	13	11	12	13	9	11	11	5	8	15	9	14	6
sample_ 25	10	5	0	5	14	8	2	5	12	4	2	9	13	11	0	16	3	2	2	3	1	4	1	3	2	1	0	1	2	4	0	4	8	11	13	10	9	16	9	7	4	12	16	4	7	15	6	15	6
[truncated: 47 more columns]
