# Supplementary material for: CaMuS: simultaneous fitting and de novo imputation of cancer mutational signature
Source: Sci Rep. 2020 Nov 9;10:19316. doi: 10.1038/s41598-020-75753-8 (PMC7653908; doi:10.1038/s41598-020-75753-8)
Supplement: Supplementary file 2 — Supplementary Information 2. [file 41598_2020_75753_MOESM2_ESM.zip › suppMat/Simulated_LowContr/25samples-1000mutations]

	ACA>AAA	ACC>AAC	ACG>AAG	ACT>AAT	CCA>CAA	CCC>CAC	CCG>CAG	CCT>CAT	GCA>GAA	GCC>GAC	GCG>GAG	GCT>GAT	TCA>TAA	TCC>TAC	TCG>TAG	TCT>TAT	ACA>AGA	ACC>AGC	ACG>AGG	ACT>AGT	CCA>CGA	CCC>CGC	CCG>CGG	CCT>CGT	GCA>GGA	GCC>GGC	GCG>GGG	GCT>GGT	TCA>TGA	TCC>TGC	TCG>TGG	TCT>TGT	ACA>ATA	ACC>ATC	ACG>ATG	ACT>ATT	CCA>CTA	CCC>CTC	CCG>CTG	CCT>CTT	GCA>GTA	GCC>GTC	GCG>GTG	GCT>GTT	TCA>TTA	TCC>TTC	TCG>TTG	TCT>TTT	ATA>AAA
sample_ 1	15	6	3	8	23	10	4	9	46	12	5	21	19	18	3	33	10	3	4	12	4	4	3	4	7	1	0	6	1	4	0	6	13	31	26	26	19	30	33	30	10	29	27	23	13	39	17	27	3
sample_ 2	12	7	1	13	17	10	3	7	14	5	4	16	22	17	8	27	11	4	0	2	2	4	0	4	4	4	1	5	3	4	1	6	14	34	43	22	18	27	28	25	14	26	34	23	20	30	20	22	8
sample_ 3	17	9	1	11	19	11	6	12	27	5	2	15	17	14	4	30	5	2	0	7	2	2	5	9	4	3	1	2	7	15	0	12	10	38	25	17	19	43	13	31	16	29	27	24	15	40	26	32	15
sample_ 4	12	9	4	12	25	7	3	13	15	6	0	13	17	14	2	19	10	5	2	9	8	6	0	11	5	2	1	7	9	6	0	7	17	23	16	18	20	40	15	25	17	32	13	21	12	35	5	23	15
sample_ 5	11	10	1	6	25	10	3	13	23	7	0	17	15	15	6	33	7	5	2	11	5	3	3	6	4	2	1	3	3	5	0	5	21	22	35	15	15	33	26	17	17	21	16	16	13	38	16	25	11
sample_ 6	16	9	3	13	20	14	1	12	30	12	2	20	13	11	1	42	8	2	3	7	4	6	3	4	2	4	0	2	1	7	0	7	15	32	43	21	23	30	22	29	17	27	21	18	11	40	18	24	10
sample_ 7	11	5	1	10	18	11	3	11	23	5	4	15	21	16	6	22	12	3	0	8	3	2	4	9	4	2	2	6	4	5	1	7	21	22	38	18	19	56	30	29	19	32	25	13	13	49	16	25	14
sample_ 8	13	6	2	9	21	1	0	8	24	4	5	6	21	11	8	29	4	3	3	3	5	4	3	8	3	2	0	6	2	10	0	7	21	23	60	25	18	41	17	35	22	40	19	28	17	30	18	22	13
sample_ 9	15	9	0	10	24	7	11	20	37	13	3	28	20	16	3	25	8	3	1	10	3	6	3	10	1	5	0	6	5	6	0	6	20	19	31	22	19	41	21	26	13	24	20	12	13	41	13	17	13
sample_ 10	23	8	0	10	29	9	5	15	36	8	0	18	20	19	4	33	3	8	1	3	4	4	3	5	2	4	0	3	6	7	2	3	13	26	30	19	14	38	23	27	10	33	30	14	19	43	9	25	8
sample_ 11	13	6	2	9	19	7	3	13	24	9	3	14	21	17	2	17	11	5	2	7	11	4	1	6	2	4	0	6	6	5	0	12	16	22	32	14	21	18	19	23	8	25	25	23	10	21	16	16	8
sample_ 12	19	7	0	9	9	12	4	14	15	3	2	13	12	17	3	14	5	5	0	7	4	1	0	6	0	4	1	4	2	12	1	11	25	29	42	25	16	59	32	26	11	32	25	18	12	59	26	30	6
sample_ 13	15	15	1	11	19	9	5	12	27	12	2	18	12	15	7	19	10	5	2	10	4	12	3	19	4	7	3	6	6	10	0	8	16	9	44	13	20	27	30	13	17	16	36	16	13	24	20	12	12
sample_ 14	22	10	1	12	24	8	7	12	37	8	0	22	20	14	5	29	4	6	1	9	7	3	3	8	2	4	0	6	3	11	0	11	15	16	34	18	18	31	19	21	14	21	22	17	13	35	17	25	10
sample_ 15	13	12	0	8	14	11	5	16	26	5	1	15	18	13	2	34	6	1	2	9	3	6	3	3	5	3	2	4	4	7	1	11	14	17	32	20	15	32	25	24	15	40	25	15	12	36	23	18	11
sample_ 16	17	11	3	9	17	6	4	8	25	8	3	19	24	21	5	27	7	9	6	7	5	8	3	14	3	4	0	6	3	7	1	15	19	19	20	12	14	36	29	27	11	26	18	22	14	31	17	17	16
sample_ 17	28	5	0	14	30	11	6	17	43	11	0	23	25	10	7	40	5	4	2	8	3	9	1	5	0	2	0	7	4	5	1	6	12	13	52	19	25	18	35	21	18	20	44	16	11	24	19	20	13
sample_ 18	19	9	1	10	27	9	7	14	26	2	3	17	16	12	5	24	9	6	4	1	4	3	1	4	1	3	0	2	3	6	1	11	23	20	48	17	16	29	15	17	22	29	32	15	12	47	26	23	7
sample_ 19	16	6	4	8	18	8	4	13	26	6	2	12	16	14	5	19	1	5	2	6	3	8	2	11	4	2	0	6	1	0	2	10	9	22	36	26	11	40	27	18	9	20	27	22	16	31	18	32	12
sample_ 20	14	7	1	8	18	10	4	10	17	4	1	15	22	11	3	23	7	3	2	6	3	9	0	6	3	3	1	9	3	8	2	6	18	19	48	17	19	45	28	29	20	36	32	15	12	47	19	27	11
sample_ 21	15	10	1	13	22	7	4	18	16	3	2	9	13	13	2	16	9	4	2	4	3	6	6	7	5	2	1	7	3	4	1	12	26	24	24	17	16	42	18	34	18	24	8	23	16	48	9	23	11
sample_ 22	15	7	1	9	25	14	4	17	26	10	1	11	17	16	1	27	7	3	1	6	7	7	1	6	3	6	0	8	4	7	2	14	8	34	28	31	20	38	28	31	15	35	19	26	16	59	14	21	8
sample_ 23	15	4	0	9	18	7	3	18	27	10	1	14	19	11	1	24	11	2	4	10	3	4	2	7	3	3	0	7	4	4	2	8	19	19	36	15	18	35	28	21	13	12	13	12	14	25	17	8	14
sample_ 24	17	4	3	10	17	11	1	15	27	6	1	16	14	16	1	24	9	5	3	13	8	6	0	11	5	4	0	5	4	11	0	12	22	24	24	16	16	29	19	16	13	24	8	18	7	34	15	17	18
sample_ 25	18	7	1	9	11	10	6	13	24	7	3	17	19	8	7	36	5	5	2	10	8	3	2	7	3	3	0	4	4	3	3	8	16	28	44	22	20	49	26	24	10	40	24	22	7	42	22	19	11
[truncated: 47 more columns]
