# Supplementary material for: CaMuS: simultaneous fitting and de novo imputation of cancer mutational signature
Source: Sci Rep. 2020 Nov 9;10:19316. doi: 10.1038/s41598-020-75753-8 (PMC7653908; doi:10.1038/s41598-020-75753-8)
Supplement: Supplementary file 2 — Supplementary Information 2. [file 41598_2020_75753_MOESM2_ESM.zip › suppMat/Simulated_LowContr/50samples-1000mutations]

	ACA>AAA	ACC>AAC	ACG>AAG	ACT>AAT	CCA>CAA	CCC>CAC	CCG>CAG	CCT>CAT	GCA>GAA	GCC>GAC	GCG>GAG	GCT>GAT	TCA>TAA	TCC>TAC	TCG>TAG	TCT>TAT	ACA>AGA	ACC>AGC	ACG>AGG	ACT>AGT	CCA>CGA	CCC>CGC	CCG>CGG	CCT>CGT	GCA>GGA	GCC>GGC	GCG>GGG	GCT>GGT	TCA>TGA	TCC>TGC	TCG>TGG	TCT>TGT	ACA>ATA	ACC>ATC	ACG>ATG	ACT>ATT	CCA>CTA	CCC>CTC	CCG>CTG	CCT>CTT	GCA>GTA	GCC>GTC	GCG>GTG	GCT>GTT	TCA>TTA	TCC>TTC	TCG>TTG	TCT>TTT	ATA>AAA
sample_ 1	20	6	2	9	30	10	7	16	36	9	7	21	21	21	7	45	9	4	0	5	4	3	3	7	2	4	1	5	3	10	3	9	22	21	43	20	21	19	23	15	15	20	26	17	11	26	18	15	9
sample_ 2	19	6	4	11	16	6	10	15	30	8	1	26	31	15	7	24	9	6	1	6	4	6	3	8	4	2	0	5	3	6	0	10	16	30	24	14	15	39	18	24	17	22	25	17	14	36	25	33	15
sample_ 3	25	3	1	7	26	12	6	17	30	7	4	17	15	14	4	37	11	2	1	9	2	2	1	5	5	5	0	4	3	5	1	8	11	23	23	23	23	36	20	29	18	35	23	20	18	41	7	36	12
sample_ 4	13	11	2	10	24	11	1	11	25	6	1	14	14	11	7	22	5	3	1	8	4	3	3	8	2	8	0	2	3	9	2	9	21	27	32	17	18	25	22	17	11	23	33	18	9	35	17	19	13
sample_ 5	19	13	0	6	29	14	4	11	37	3	0	18	24	16	5	35	8	6	0	5	2	3	0	8	4	5	0	3	4	7	0	8	22	37	47	23	22	27	32	26	5	29	35	12	12	46	27	21	7
sample_ 6	10	10	3	11	16	8	4	19	25	14	3	18	23	17	3	39	5	4	2	11	4	9	1	7	5	7	0	5	4	11	0	7	3	19	57	19	17	20	20	25	17	35	26	17	16	25	16	20	10
sample_ 7	14	6	2	13	13	10	5	13	24	8	1	21	24	21	3	27	5	3	0	12	6	3	0	4	4	3	1	4	5	5	2	6	15	21	44	10	15	34	30	19	11	18	20	14	15	37	19	22	13
sample_ 8	18	10	3	16	27	9	11	15	31	9	0	22	19	15	4	41	10	7	2	6	2	5	2	5	1	3	2	3	5	5	2	8	15	13	57	21	13	22	30	20	16	13	24	14	14	26	25	22	14
sample_ 9	27	12	2	8	13	13	3	17	19	7	0	19	17	14	6	22	11	6	2	11	4	2	2	12	7	7	1	5	2	4	1	6	18	12	25	13	23	23	15	21	10	15	16	12	10	29	16	17	19
sample_ 10	13	2	4	9	18	8	4	15	19	11	5	26	12	18	4	25	8	5	3	4	1	7	5	9	3	4	0	8	6	8	1	9	14	16	31	24	13	37	19	31	17	34	20	22	15	47	8	28	11
sample_ 11	19	7	2	10	29	14	7	7	29	9	3	20	20	11	3	34	9	6	0	9	6	7	3	6	5	5	1	2	2	7	1	10	21	23	29	14	17	29	20	26	14	25	25	21	16	31	17	27	10
sample_ 12	15	6	2	13	29	5	3	13	27	10	4	22	17	17	2	27	8	3	0	4	2	6	0	2	1	2	1	0	1	3	1	9	13	17	43	10	11	39	35	19	17	21	26	14	10	41	25	16	16
sample_ 13	17	9	2	9	21	9	1	12	20	7	1	16	21	10	2	20	2	3	2	10	6	5	3	13	4	4	0	3	6	7	2	8	11	42	34	22	17	40	18	21	21	33	22	14	8	44	10	18	13
sample_ 14	9	9	0	8	24	13	5	20	33	8	3	17	9	15	2	31	6	5	0	11	2	5	5	6	4	2	0	3	4	5	3	8	11	28	39	20	13	37	16	17	16	23	17	24	9	47	17	27	11
sample_ 15	10	10	1	7	16	9	4	13	28	9	0	20	21	15	0	23	2	3	2	7	2	6	0	4	2	3	1	4	2	7	2	3	11	20	45	19	23	37	23	28	13	37	25	23	17	33	11	30	10
sample_ 16	17	7	2	4	18	3	1	15	21	5	3	20	11	14	2	23	9	3	0	9	6	6	2	10	4	3	0	2	3	11	1	12	18	18	37	18	16	40	38	24	19	29	34	17	13	37	24	31	17
sample_ 17	15	7	1	14	25	8	2	5	20	5	1	14	18	14	5	18	6	5	1	9	6	3	1	4	3	4	2	8	4	5	0	11	12	16	31	27	18	44	15	22	15	36	20	19	15	52	12	30	9
sample_ 18	28	8	3	3	27	9	5	16	44	8	5	19	20	13	4	38	7	5	0	7	2	6	2	6	1	3	1	7	3	8	1	12	15	22	41	13	14	36	30	17	16	15	27	20	17	36	15	15	7
sample_ 19	15	10	2	9	23	7	6	14	29	6	5	20	17	18	3	34	1	5	1	7	1	3	0	5	2	1	0	4	5	1	0	6	19	22	47	19	13	44	29	23	13	33	41	23	14	49	12	30	5
sample_ 20	15	11	0	11	38	9	8	21	28	8	4	27	24	23	9	38	4	4	1	6	5	9	4	4	4	4	1	4	6	7	1	7	19	29	19	15	20	28	17	15	13	21	14	8	19	30	20	21	15
sample_ 21	12	13	2	7	27	11	4	18	24	8	4	16	16	10	5	32	3	5	1	18	4	6	2	8	4	1	0	5	6	2	0	7	17	21	30	23	15	28	28	21	19	23	34	17	13	34	26	20	8
sample_ 22	14	8	1	8	14	12	5	11	24	7	1	5	15	16	2	27	6	4	0	7	8	5	4	7	3	2	1	7	5	10	0	11	22	28	40	13	30	32	31	24	18	25	34	15	9	31	15	20	12
sample_ 23	19	7	3	8	21	6	2	11	26	7	1	23	21	11	8	37	7	2	2	11	6	2	1	12	3	3	1	4	0	6	0	10	13	17	48	18	15	30	27	25	15	28	24	15	11	28	23	23	5
sample_ 24	13	3	0	10	13	9	8	10	22	4	0	19	19	11	5	25	3	6	2	7	2	6	5	9	3	2	0	4	2	5	1	7	14	30	47	27	25	41	17	35	19	28	28	17	14	38	25	30	6
sample_ 25	14	5	0	1	18	13	4	11	16	7	1	17	10	9	4	18	10	12	2	6	5	3	2	11	2	3	0	6	1	6	2	4	11	31	33	19	13	32	21	22	9	26	14	17	13	38	14	18	22
sample_ 26	22	9	2	6	23	4	2	21	21	10	3	17	15	12	5	38	5	3	2	9	6	4	2	6	6	3	0	3	3	10	1	3	17	26	43	17	19	25	28	15	22	22	28	22	15	23	21	23	16
sample_ 27	12	13	1	14	33	9	5	12	22	4	1	17	24	20	4	28	8	3	1	15	2	5	1	8	6	4	0	5	2	8	2	4	17	22	19	18	17	30	17	26	13	20	13	19	12	35	12	19	9
sample_ 28	25	5	1	5	25	6	3	8	39	6	1	17	15	16	8	31	4	1	0	5	3	3	2	7	1	0	0	2	4	0	2	5	14	31	40	21	21	43	23	40	15	34	23	11	17	53	14	21	12
sample_ 29	18	8	1	8	28	6	2	12	23	9	2	16	15	13	2	25	5	5	4	6	7	2	3	6	6	2	0	6	2	7	2	11	11	29	19	15	21	40	15	21	14	35	11	25	17	45	11	17	13
sample_ 30	10	9	0	13	14	8	2	12	27	7	4	14	20	8	4	25	5	4	4	13	5	6	3	10	2	3	1	4	3	7	2	8	23	34	47	23	19	32	33	22	13	26	26	19	6	33	17	22	13
sample_ 31	21	6	5	8	20	9	9	14	28	8	6	18	24	19	4	26	8	5	4	6	1	5	1	4	1	1	1	2	3	6	2	6	20	18	36	24	12	27	32	27	18	22	17	20	10	33	26	16	10
sample_ 32	16	8	3	5	15	15	7	13	24	6	2	13	18	15	1	21	6	7	1	8	7	2	2	9	5	5	1	6	8	6	1	9	11	22	30	12	19	23	21	25	14	15	19	10	12	27	17	18	14
sample_ 33	19	6	3	8	27	6	4	15	25	8	4	12	20	11	1	28	9	5	1	13	2	8	2	6	2	1	1	3	4	4	1	5	18	25	39	19	18	38	24	26	21	24	31	18	14	36	20	24	9
sample_ 34	16	8	0	10	19	13	5	14	36	6	0	23	24	18	3	30	6	4	1	4	3	10	1	10	3	1	1	7	1	6	0	8	21	33	33	25	18	48	24	19	13	31	33	19	17	49	21	25	11
sample_ 35	19	10	0	9	23	4	5	8	29	12	3	19	21	21	6	34	4	3	0	4	3	2	3	4	1	1	1	0	3	6	0	5	16	30	22	25	15	37	19	26	9	26	11	22	22	45	12	27	6
sample_ 36	15	6	2	11	21	8	2	10	26	6	0	16	24	18	4	20	2	0	2	8	2	4	2	6	3	2	0	9	3	4	0	9	20	27	30	15	16	39	30	28	25	33	34	21	16	45	18	26	14
sample_ 37	15	7	1	9	31	8	8	15	38	7	0	18	16	15	3	25	3	2	0	5	6	5	0	10	2	1	0	4	2	6	0	13	15	26	31	31	26	37	21	32	9	19	33	23	14	43	22	24	14
sample_ 38	16	13	3	16	23	11	5	13	30	16	1	29	27	14	5	49	3	4	3	4	7	2	1	5	1	2	1	6	4	6	0	6	16	18	41	15	15	23	33	21	12	20	35	9	16	26	25	21	15
sample_ 39	11	6	1	6	29	11	4	12	28	5	7	17	19	17	4	26	8	2	3	6	3	7	1	8	3	2	0	8	4	3	0	10	16	19	47	16	24	34	26	16	19	18	23	14	16	35	17	32	13
sample_ 40	16	6	3	10	22	11	4	19	41	6	2	29	14	12	2	37	12	7	2	5	2	6	0	7	2	2	0	7	5	7	2	13	14	13	26	31	21	39	20	21	10	28	15	21	15	50	16	27	14
sample_ 41	14	7	1	7	15	9	8	10	25	9	2	16	20	18	2	19	5	7	3	8	2	1	4	5	1	2	1	3	3	8	1	6	15	45	27	20	19	45	23	40	13	40	20	23	24	57	12	35	9
sample_ 42	21	9	0	9	27	8	7	13	30	10	2	22	23	15	3	29	6	5	2	7	3	2	4	9	4	1	0	3	2	7	1	7	12	21	38	13	14	20	30	14	22	26	27	14	16	38	16	16	12
sample_ 43	16	8	2	9	20	7	8	5	25	4	4	18	11	15	0	26	7	3	1	5	3	5	1	6	4	2	0	4	1	12	2	14	21	33	24	24	15	35	12	26	21	25	14	18	22	41	10	38	13
sample_ 44	18	8	2	12	20	10	2	9	23	4	4	10	21	16	4	25	4	2	2	8	5	7	2	5	1	6	0	4	1	6	1	4	15	23	56	11	13	32	37	17	19	18	27	16	13	27	26	16	13
sample_ 45	15	15	3	13	18	7	6	16	30	7	0	15	21	20	4	41	6	4	2	9	9	2	4	7	2	0	1	5	2	18	0	9	19	30	23	15	20	31	27	38	12	29	21	10	21	43	18	17	9
sample_ 46	18	11	2	9	18	2	3	13	23	8	1	17	22	16	4	30	5	3	2	8	2	3	2	7	2	3	0	6	0	6	0	5	18	21	62	15	21	32	29	26	17	20	32	18	12	42	26	23	8
sample_ 47	17	8	1	8	34	10	4	21	31	8	3	22	19	23	6	48	8	1	2	5	5	5	2	12	1	1	0	6	2	5	1	6	8	21	32	13	20	39	23	15	14	20	13	15	22	35	16	16	22
sample_ 48	12	6	1	10	15	9	4	11	25	7	0	14	14	13	4	16	9	3	1	9	2	4	1	9	2	6	0	3	4	4	0	6	16	38	26	25	17	52	21	23	22	36	21	20	11	48	9	28	7
sample_ 49	14	8	2	7	21	5	3	12	18	9	1	7	13	10	5	25	9	6	1	13	5	2	5	8	3	5	0	3	8	4	3	7	12	32	32	27	24	43	28	34	21	27	24	19	13	36	16	24	7
sample_ 50	19	11	1	4	23	6	3	9	24	2	3	17	18	9	3	16	2	4	1	2	6	3	2	4	4	4	0	7	2	6	1	7	19	15	41	13	22	39	20	22	15	26	30	21	10	46	19	23	8
[truncated: 47 more columns]
