# Supplementary material for: CaMuS: simultaneous fitting and de novo imputation of cancer mutational signature
Source: Sci Rep. 2020 Nov 9;10:19316. doi: 10.1038/s41598-020-75753-8 (PMC7653908; doi:10.1038/s41598-020-75753-8)
Supplement: Supplementary file 2 — Supplementary Information 2. [file 41598_2020_75753_MOESM2_ESM.zip › suppMat/Simulated_LowContr/25samples-35000mutations.txt]

	A[C>A]A	A[C>A]C	A[C>A]G	A[C>A]T	C[C>A]A	C[C>A]C	C[C>A]G	C[C>A]T	G[C>A]A	G[C>A]C	G[C>A]G	G[C>A]T	T[C>A]A	T[C>A]C	T[C>A]G	T[C>A]T	A[C>G]A	A[C>G]C	A[C>G]G	A[C>G]T	C[C>G]A	C[C>G]C	C[C>G]G	C[C>G]T	G[C>G]A	G[C>G]C	G[C>G]G	G[C>G]T	T[C>G]A	T[C>G]C	T[C>G]G	T[C>G]T	A[C>T]A	A[C>T]C	A[C>T]G	A[C>T]T	C[C>T]A	C[C>T]C	C[C>T]G	C[C>T]T	G[C>T]A	G[C>T]C	G[C>T]G	G[C>T]T	T[C>T]A	T[C>T]C	T[C>T]G	T[C>T]T	A[T>A]A
sample_ 1	412	280	42	226	550	257	105	365	659	238	51	457	495	383	108	730	209	137	53	222	128	109	77	194	100	83	17	151	115	197	38	230	548	1077	981	729	670	1488	714	996	556	1164	688	666	484	1641	524	925	505
sample_ 2	537	253	34	268	752	297	156	405	922	260	80	545	642	461	128	926	213	123	61	219	128	131	68	219	87	96	13	124	86	196	37	215	590	1258	1137	882	659	1787	874	1056	597	1238	738	740	560	1810	608	1097	384
sample_ 3	500	288	45	294	575	238	105	344	591	256	61	433	530	400	131	785	220	154	78	252	173	159	65	221	140	113	21	142	122	193	37	269	582	643	1172	497	642	954	814	719	498	729	826	537	403	1005	530	591	591
sample_ 4	669	296	57	354	925	353	185	470	1199	265	100	753	795	554	180	1217	208	129	45	246	122	150	79	237	111	90	20	121	121	226	34	249	584	1129	964	716	622	1557	744	992	552	1084	628	702	510	1597	543	1047	362
sample_ 5	670	263	40	289	834	344	173	493	1156	245	89	699	744	539	171	1198	215	126	54	220	123	134	85	208	93	85	20	124	129	214	39	242	452	671	851	483	535	931	746	669	432	692	668	433	413	1002	513	598	595
sample_ 6	687	300	62	385	911	330	176	539	1263	264	110	777	782	587	175	1247	260	138	66	242	143	170	89	216	112	96	15	152	111	222	35	262	522	648	983	557	583	980	731	733	502	705	659	506	414	1070	498	621	459
sample_ 7	588	324	41	317	730	300	157	420	957	270	78	646	632	546	133	970	267	167	92	259	213	198	82	286	118	130	33	197	138	259	33	334	571	685	1064	607	569	1011	700	752	531	810	704	535	431	1107	493	695	459
sample_ 8	556	291	55	313	649	347	120	426	842	241	63	514	587	484	96	898	247	151	63	282	172	161	101	279	116	113	23	164	164	287	31	318	607	908	1599	718	600	1289	1061	818	587	923	1059	627	491	1266	805	828	369
sample_ 9	472	282	30	262	660	255	157	402	849	235	76	532	650	421	120	932	172	122	56	194	120	102	67	183	82	77	15	131	100	165	50	186	583	874	1300	655	615	1306	851	824	479	936	843	644	428	1278	680	742	513
sample_ 10	599	322	52	296	628	319	107	408	730	229	65	460	531	463	116	826	268	166	86	304	173	190	71	280	156	131	26	180	157	288	39	382	532	824	1062	577	590	1107	724	741	543	828	695	531	423	1197	534	737	532
sample_ 11	574	297	56	328	775	288	167	454	917	226	85	578	662	510	139	1000	244	151	66	245	151	157	90	206	102	96	26	148	121	216	36	241	608	1100	993	798	671	1525	777	1055	573	1129	680	796	565	1685	568	1018	330
sample_ 12	495	290	42	221	498	258	97	351	600	202	44	402	499	425	96	706	196	117	51	243	131	117	61	205	88	104	16	139	131	206	39	216	666	1206	1438	839	711	1644	973	1066	634	1169	918	793	521	1701	706	1072	420
sample_ 13	424	247	38	247	608	291	129	360	732	219	70	483	507	407	96	756	202	139	58	233	140	135	70	228	107	102	19	180	122	221	33	305	549	1185	852	811	655	1601	654	1070	544	1075	616	725	472	1743	422	1086	506
sample_ 14	459	292	32	249	553	258	126	366	702	228	73	415	536	425	121	796	220	140	44	223	139	162	61	201	88	99	13	135	100	213	26	250	677	935	1761	788	654	1272	1107	931	603	1056	1093	675	477	1407	837	850	369
sample_ 15	658	271	45	289	865	351	161	472	1144	231	78	722	734	545	157	1154	210	129	51	231	135	129	72	186	85	103	17	138	106	201	39	227	590	933	1456	639	669	1384	945	875	579	968	904	646	467	1427	672	879	375
sample_ 16	615	333	46	338	851	337	162	528	1057	307	97	631	691	586	161	1174	274	179	61	290	183	191	94	295	109	129	22	181	147	275	50	293	568	810	1219	645	621	1090	904	794	583	871	798	582	467	1213	614	758	322
sample_ 17	554	281	48	314	745	291	135	450	952	272	79	579	675	478	152	992	237	158	72	263	171	141	94	269	117	106	14	173	144	280	28	301	553	855	1241	637	596	1223	829	889	558	907	755	626	448	1350	561	891	420
sample_ 18	586	306	60	362	863	371	145	493	1052	294	81	695	726	550	136	1093	238	150	72	263	173	154	75	269	113	116	20	165	147	238	38	326	574	797	1291	615	608	1137	871	842	549	851	840	584	456	1207	682	803	403
sample_ 19	588	303	57	294	631	322	124	376	766	268	87	496	534	443	109	872	302	186	74	305	189	177	83	305	154	122	34	208	160	318	48	327	565	679	1027	619	623	970	730	754	492	745	696	587	425	1053	530	666	494
sample_ 20	566	261	38	291	787	302	142	460	1036	228	97	601	644	499	140	1018	158	81	54	175	122	124	65	193	77	76	10	120	97	205	27	186	551	1077	1364	775	602	1450	941	957	502	1097	895	681	528	1585	629	991	444
sample_ 21	599	328	59	344	768	336	117	460	850	244	70	520	596	512	138	896	308	153	83	317	214	211	93	293	139	140	21	208	199	248	50	331	579	741	996	555	571	1016	696	763	533	804	622	561	383	1056	524	709	504
sample_ 22	562	270	40	284	791	277	149	434	1019	255	87	599	644	534	122	1113	198	131	44	194	125	152	64	231	111	88	24	133	122	215	37	246	536	972	933	661	607	1372	712	894	524	921	653	624	491	1483	465	836	485
sample_ 23	678	272	53	301	928	367	185	516	1239	282	101	727	831	597	182	1284	170	105	65	193	114	106	86	187	82	90	11	108	104	199	39	211	496	548	1657	451	597	839	1073	605	431	688	1107	477	419	872	797	556	447
sample_ 24	741	327	74	348	884	353	198	522	1201	309	102	757	796	570	170	1238	259	149	75	271	192	142	118	258	111	106	24	143	148	278	31	307	578	871	1203	670	612	1162	874	793	554	927	835	569	494	1313	648	799	315
sample_ 25	593	295	55	337	659	316	128	472	816	275	92	491	572	490	136	908	292	185	81	276	179	171	90	260	135	135	17	171	153	232	41	326	607	1064	1096	819	714	1393	748	1000	563	1009	682	623	543	1544	534	915	350
[truncated: 47 more columns]
