# Supplementary material for: CaMuS: simultaneous fitting and de novo imputation of cancer mutational signature
Source: Sci Rep. 2020 Nov 9;10:19316. doi: 10.1038/s41598-020-75753-8 (PMC7653908; doi:10.1038/s41598-020-75753-8)
Supplement: Supplementary file 2 — Supplementary Information 2. [file 41598_2020_75753_MOESM2_ESM.zip › suppMat/Simulated_LowContr/15samples-2500mutations]

	ACA>AAA	ACC>AAC	ACG>AAG	ACT>AAT	CCA>CAA	CCC>CAC	CCG>CAG	CCT>CAT	GCA>GAA	GCC>GAC	GCG>GAG	GCT>GAT	TCA>TAA	TCC>TAC	TCG>TAG	TCT>TAT	ACA>AGA	ACC>AGC	ACG>AGG	ACT>AGT	CCA>CGA	CCC>CGC	CCG>CGG	CCT>CGT	GCA>GGA	GCC>GGC	GCG>GGG	GCT>GGT	TCA>TGA	TCC>TGC	TCG>TGG	TCT>TGT	ACA>ATA	ACC>ATC	ACG>ATG	ACT>ATT	CCA>CTA	CCC>CTC	CCG>CTG	CCT>CTT	GCA>GTA	GCC>GTC	GCG>GTG	GCT>GTT	TCA>TTA	TCC>TTC	TCG>TTG	TCT>TTT	ATA>AAA
sample_ 1	46	30	0	24	52	10	5	34	57	14	9	43	44	34	13	49	17	13	0	17	16	15	5	21	11	13	2	8	8	15	0	16	37	65	83	37	50	78	66	57	38	59	65	39	37	78	41	37	33
sample_ 2	52	16	2	32	57	17	13	37	84	20	4	54	52	45	11	83	17	13	8	16	13	12	9	11	16	6	4	7	7	16	2	20	37	62	81	42	41	76	57	37	37	49	58	48	34	84	38	58	33
sample_ 3	36	20	0	20	43	28	9	29	41	22	4	30	29	41	4	57	22	13	2	21	8	18	6	13	5	11	1	12	13	17	4	21	55	55	111	49	45	96	88	71	46	72	69	56	33	72	45	62	30
sample_ 4	47	28	3	22	60	22	10	30	65	14	4	49	51	41	8	71	12	15	4	20	14	11	9	24	8	12	1	6	10	29	4	25	35	51	73	45	46	67	56	49	42	41	41	35	34	61	39	37	37
sample_ 5	44	20	4	29	77	27	22	33	99	23	11	63	51	38	11	113	17	7	0	12	11	12	4	21	6	1	0	11	3	19	3	12	39	85	72	47	46	94	64	60	39	75	63	57	40	105	43	60	21
sample_ 6	39	28	2	27	49	16	6	26	62	20	2	37	45	32	7	67	16	6	2	14	16	14	3	9	8	6	0	10	11	9	0	16	58	49	115	37	47	59	75	45	40	70	71	38	30	64	59	39	46
sample_ 7	57	22	3	19	78	19	11	41	93	17	6	53	53	49	16	77	8	15	2	13	6	3	9	18	7	10	2	8	6	15	2	22	45	66	103	36	48	93	61	51	48	65	70	48	32	106	53	54	22
sample_ 8	40	22	4	22	39	21	3	17	45	16	2	39	35	21	8	55	22	13	4	26	14	13	6	26	5	11	1	12	10	13	3	19	53	78	65	55	53	112	44	69	49	77	59	49	42	122	44	65	36
sample_ 9	53	36	5	22	71	22	8	41	89	22	9	58	55	46	14	91	18	20	5	15	13	10	6	23	10	11	3	13	7	15	3	23	43	42	96	32	54	61	62	41	38	53	70	29	39	66	53	27	20
sample_ 10	37	20	4	18	51	15	10	18	47	17	3	32	31	38	6	66	10	10	4	26	17	10	7	19	7	7	0	12	9	11	3	12	43	65	103	51	41	89	61	47	52	53	67	52	46	88	60	61	34
sample_ 11	40	17	0	12	38	23	12	28	34	12	8	29	52	40	6	50	10	10	4	15	5	7	5	9	7	8	0	11	11	12	1	21	55	63	129	52	54	101	82	79	45	75	67	48	39	121	47	64	35
sample_ 12	31	22	5	30	62	31	15	30	70	22	7	41	42	48	16	84	27	17	3	19	9	14	10	20	9	7	2	14	10	21	2	21	37	57	95	39	44	69	74	67	31	66	68	37	33	75	50	49	33
sample_ 13	39	19	5	16	45	17	11	26	52	18	4	23	43	35	9	50	16	10	8	24	10	17	12	16	6	6	1	11	8	11	2	15	46	62	101	41	50	66	60	58	44	59	56	38	27	89	32	42	32
sample_ 14	34	24	3	23	49	14	9	27	47	19	8	22	38	36	5	59	14	9	5	16	8	12	6	25	13	12	1	8	16	16	3	18	31	58	54	40	46	81	49	56	32	61	39	45	33	91	36	60	37
sample_ 15	48	25	5	14	47	21	9	26	76	22	6	44	32	50	8	79	21	11	3	19	16	9	4	15	11	7	1	13	12	19	0	15	19	81	59	46	47	85	39	66	27	68	50	32	25	79	27	59	29
[truncated: 47 more columns]
