# Supplementary material for: CaMuS: simultaneous fitting and de novo imputation of cancer mutational signature
Source: Sci Rep. 2020 Nov 9;10:19316. doi: 10.1038/s41598-020-75753-8 (PMC7653908; doi:10.1038/s41598-020-75753-8)
Supplement: Supplementary file 2 — Supplementary Information 2. [file 41598_2020_75753_MOESM2_ESM.zip › suppMat/Simulated_LowContr/15samples-500mutations]

	ACA>AAA	ACC>AAC	ACG>AAG	ACT>AAT	CCA>CAA	CCC>CAC	CCG>CAG	CCT>CAT	GCA>GAA	GCC>GAC	GCG>GAG	GCT>GAT	TCA>TAA	TCC>TAC	TCG>TAG	TCT>TAT	ACA>AGA	ACC>AGC	ACG>AGG	ACT>AGT	CCA>CGA	CCC>CGC	CCG>CGG	CCT>CGT	GCA>GGA	GCC>GGC	GCG>GGG	GCT>GGT	TCA>TGA	TCC>TGC	TCG>TGG	TCT>TGT	ACA>ATA	ACC>ATC	ACG>ATG	ACT>ATT	CCA>CTA	CCC>CTC	CCG>CTG	CCT>CTT	GCA>GTA	GCC>GTC	GCG>GTG	GCT>GTT	TCA>TTA	TCC>TTC	TCG>TTG	TCT>TTT	ATA>AAA
sample_ 1	3	4	1	5	11	7	1	6	12	4	0	4	6	9	2	11	3	0	1	5	2	4	1	4	3	2	1	4	2	1	0	6	6	15	11	11	11	14	11	14	10	17	11	9	7	26	10	10	8
sample_ 2	8	4	2	10	15	5	2	9	14	3	2	9	10	10	3	14	1	3	1	2	0	5	3	4	3	0	0	1	3	6	2	2	9	9	21	5	8	16	11	8	6	13	12	7	6	18	6	3	11
sample_ 3	12	4	0	5	9	7	0	8	16	7	1	5	8	6	3	18	2	3	2	5	3	1	3	4	2	0	1	1	6	4	1	8	13	17	10	14	10	15	18	13	6	13	13	11	4	13	4	16	8
sample_ 4	3	5	0	4	13	2	1	5	13	3	0	6	5	7	1	7	5	2	1	6	1	2	1	3	3	4	0	1	1	1	0	5	7	20	13	8	9	16	13	13	8	18	6	10	7	26	10	17	2
sample_ 5	16	5	0	10	10	5	1	2	16	6	1	10	16	12	2	15	6	5	2	4	3	3	1	3	2	0	0	1	3	2	0	3	10	13	20	12	10	13	14	6	5	8	17	8	7	14	3	9	4
sample_ 6	4	2	2	4	8	9	0	12	11	2	2	12	4	4	0	20	5	2	1	2	2	2	1	3	2	0	0	2	5	1	0	4	10	12	26	11	7	10	6	10	4	12	19	7	8	4	14	10	6
sample_ 7	13	9	0	6	8	2	1	7	20	2	2	10	8	12	2	13	2	3	0	2	2	5	1	2	2	0	0	1	1	4	0	4	6	17	20	13	7	17	16	8	6	9	13	8	7	24	10	12	9
sample_ 8	3	2	3	2	7	5	0	9	12	5	0	8	11	10	1	17	6	2	2	0	5	3	0	2	2	2	0	2	1	6	0	4	7	18	14	12	2	23	8	15	5	15	8	11	3	30	9	15	3
sample_ 9	9	3	0	6	11	9	1	9	18	3	2	7	11	7	5	17	1	3	2	3	3	1	0	2	2	0	0	2	1	7	0	5	10	5	11	8	13	17	6	17	7	9	12	6	8	11	10	9	4
sample_ 10	6	1	2	5	14	5	3	8	16	6	1	8	10	5	2	5	3	4	0	6	1	4	1	4	3	1	0	3	3	3	0	5	10	11	11	14	7	21	9	12	7	14	13	10	9	31	11	16	3
sample_ 11	8	3	1	7	8	5	4	4	16	7	0	6	13	5	4	11	3	3	0	3	7	4	0	3	1	0	0	3	1	2	0	3	12	10	21	8	10	19	15	10	8	12	14	3	7	12	13	7	5
sample_ 12	15	8	1	0	12	2	4	5	11	6	2	4	4	6	0	14	5	2	1	4	0	4	0	5	3	1	0	2	2	4	0	1	10	13	14	16	4	8	4	19	6	10	7	10	9	24	7	9	7
sample_ 13	6	6	0	2	4	4	1	3	7	4	1	7	10	9	1	10	2	3	1	7	3	3	1	3	2	2	0	1	3	3	0	5	12	14	30	7	12	16	16	13	9	8	14	6	11	17	8	11	7
sample_ 14	8	2	0	1	8	6	2	9	13	4	1	7	10	11	3	13	4	2	1	2	4	6	1	5	5	1	0	0	2	2	1	6	7	10	25	8	4	10	14	7	9	13	18	8	2	15	12	7	6
sample_ 15	12	4	0	6	16	9	4	5	17	5	1	15	7	9	1	8	4	2	1	3	1	1	0	2	1	1	0	5	3	6	1	5	8	13	17	7	11	15	10	11	11	13	8	14	7	11	7	5	4
[truncated: 47 more columns]
