# Supplementary material for: CaMuS: simultaneous fitting and de novo imputation of cancer mutational signature
Source: Sci Rep. 2020 Nov 9;10:19316. doi: 10.1038/s41598-020-75753-8 (PMC7653908; doi:10.1038/s41598-020-75753-8)
Supplement: Supplementary file 2 — Supplementary Information 2. [file 41598_2020_75753_MOESM2_ESM.zip › suppMat/Simulated_LowContr/50samples-35000mutations.txt]

	A[C>A]A	A[C>A]C	A[C>A]G	A[C>A]T	C[C>A]A	C[C>A]C	C[C>A]G	C[C>A]T	G[C>A]A	G[C>A]C	G[C>A]G	G[C>A]T	T[C>A]A	T[C>A]C	T[C>A]G	T[C>A]T	A[C>G]A	A[C>G]C	A[C>G]G	A[C>G]T	C[C>G]A	C[C>G]C	C[C>G]G	C[C>G]T	G[C>G]A	G[C>G]C	G[C>G]G	G[C>G]T	T[C>G]A	T[C>G]C	T[C>G]G	T[C>G]T	A[C>T]A	A[C>T]C	A[C>T]G	A[C>T]T	C[C>T]A	C[C>T]C	C[C>T]G	C[C>T]T	G[C>T]A	G[C>T]C	G[C>T]G	G[C>T]T	T[C>T]A	T[C>T]C	T[C>T]G	T[C>T]T	A[T>A]A
sample_ 1	412	280	42	226	550	257	105	365	659	238	51	457	495	383	108	730	209	137	53	222	128	109	77	194	100	83	17	151	115	197	38	230	548	1077	981	729	670	1488	714	996	556	1164	688	666	484	1641	524	925	505
sample_ 2	537	253	34	268	752	297	156	405	922	260	80	545	642	461	128	926	213	123	61	219	128	131	68	219	87	96	13	124	86	196	37	215	590	1258	1137	882	659	1787	874	1056	597	1238	738	740	560	1810	608	1097	384
sample_ 3	500	288	45	294	575	238	105	344	591	256	61	433	530	400	131	785	220	154	78	252	173	159	65	221	140	113	21	142	122	193	37	269	582	643	1172	497	642	954	814	719	498	729	826	537	403	1005	530	591	591
sample_ 4	669	296	57	354	925	353	185	470	1199	265	100	753	795	554	180	1217	208	129	45	246	122	150	79	237	111	90	20	121	121	226	34	249	584	1129	964	716	622	1557	744	992	552	1084	628	702	510	1597	543	1047	362
sample_ 5	670	263	40	289	834	344	173	493	1156	245	89	699	744	539	171	1198	215	126	54	220	123	134	85	208	93	85	20	124	129	214	39	242	452	671	851	483	535	931	746	669	432	692	668	433	413	1002	513	598	595
sample_ 6	687	300	62	385	911	330	176	539	1263	264	110	777	782	587	175	1247	260	138	66	242	143	170	89	216	112	96	15	152	111	222	35	262	522	648	983	557	583	980	731	733	502	705	659	506	414	1070	498	621	459
sample_ 7	588	324	41	317	730	300	157	420	957	270	78	646	632	546	133	970	267	167	92	259	213	198	82	286	118	130	33	197	138	259	33	334	571	685	1064	607	569	1011	700	752	531	810	704	535	431	1107	493	695	459
sample_ 8	556	291	55	313	649	347	120	426	842	241	63	514	587	484	96	898	247	151	63	282	172	161	101	279	116	113	23	164	164	287	31	318	607	908	1599	718	600	1289	1061	818	587	923	1059	627	491	1266	805	828	369
sample_ 9	472	282	30	262	660	255	157	402	849	235	76	532	650	421	120	932	172	122	56	194	120	102	67	183	82	77	15	131	100	165	50	186	583	874	1300	655	615	1306	851	824	479	936	843	644	428	1278	680	742	513
sample_ 10	599	322	52	296	628	319	107	408	730	229	65	460	531	463	116	826	268	166	86	304	173	190	71	280	156	131	26	180	157	288	39	382	532	824	1062	577	590	1107	724	741	543	828	695	531	423	1197	534	737	532
sample_ 11	574	297	56	328	775	288	167	454	917	226	85	578	662	510	139	1000	244	151	66	245	151	157	90	206	102	96	26	148	121	216	36	241	608	1100	993	798	671	1525	777	1055	573	1129	680	796	565	1685	568	1018	330
sample_ 12	495	290	42	221	498	258	97	351	600	202	44	402	499	425	96	706	196	117	51	243	131	117	61	205	88	104	16	139	131	206	39	216	666	1206	1438	839	711	1644	973	1066	634	1169	918	793	521	1701	706	1072	420
sample_ 13	424	247	38	247	608	291	129	360	732	219	70	483	507	407	96	756	202	139	58	233	140	135	70	228	107	102	19	180	122	221	33	305	549	1185	852	811	655	1601	654	1070	544	1075	616	725	472	1743	422	1086	506
sample_ 14	459	292	32	249	553	258	126	366	702	228	73	415	536	425	121	796	220	140	44	223	139	162	61	201	88	99	13	135	100	213	26	250	677	935	1761	788	654	1272	1107	931	603	1056	1093	675	477	1407	837	850	369
sample_ 15	658	271	45	289	865	351	161	472	1144	231	78	722	734	545	157	1154	210	129	51	231	135	129	72	186	85	103	17	138	106	201	39	227	590	933	1456	639	669	1384	945	875	579	968	904	646	467	1427	672	879	375
sample_ 16	615	333	46	338	851	337	162	528	1057	307	97	631	691	586	161	1174	274	179	61	290	183	191	94	295	109	129	22	181	147	275	50	293	568	810	1219	645	621	1090	904	794	583	871	798	582	467	1213	614	758	322
sample_ 17	554	281	48	314	745	291	135	450	952	272	79	579	675	478	152	992	237	158	72	263	171	141	94	269	117	106	14	173	144	280	28	301	553	855	1241	637	596	1223	829	889	558	907	755	626	448	1350	561	891	420
sample_ 18	586	306	60	362	863	371	145	493	1052	294	81	695	726	550	136	1093	238	150	72	263	173	154	75	269	113	116	20	165	147	238	38	326	574	797	1291	615	608	1137	871	842	549	851	840	584	456	1207	682	803	403
sample_ 19	588	303	57	294	631	322	124	376	766	268	87	496	534	443	109	872	302	186	74	305	189	177	83	305	154	122	34	208	160	318	48	327	565	679	1027	619	623	970	730	754	492	745	696	587	425	1053	530	666	494
sample_ 20	566	261	38	291	787	302	142	460	1036	228	97	601	644	499	140	1018	158	81	54	175	122	124	65	193	77	76	10	120	97	205	27	186	551	1077	1364	775	602	1450	941	957	502	1097	895	681	528	1585	629	991	444
sample_ 21	599	328	59	344	768	336	117	460	850	244	70	520	596	512	138	896	308	153	83	317	214	211	93	293	139	140	21	208	199	248	50	331	579	741	996	555	571	1016	696	763	533	804	622	561	383	1056	524	709	504
sample_ 22	562	270	40	284	791	277	149	434	1019	255	87	599	644	534	122	1113	198	131	44	194	125	152	64	231	111	88	24	133	122	215	37	246	536	972	933	661	607	1372	712	894	524	921	653	624	491	1483	465	836	485
sample_ 23	678	272	53	301	928	367	185	516	1239	282	101	727	831	597	182	1284	170	105	65	193	114	106	86	187	82	90	11	108	104	199	39	211	496	548	1657	451	597	839	1073	605	431	688	1107	477	419	872	797	556	447
sample_ 24	741	327	74	348	884	353	198	522	1201	309	102	757	796	570	170	1238	259	149	75	271	192	142	118	258	111	106	24	143	148	278	31	307	578	871	1203	670	612	1162	874	793	554	927	835	569	494	1313	648	799	315
sample_ 25	593	295	55	337	659	316	128	472	816	275	92	491	572	490	136	908	292	185	81	276	179	171	90	260	135	135	17	171	153	232	41	326	607	1064	1096	819	714	1393	748	1000	563	1009	682	623	543	1544	534	915	350
sample_ 26	678	319	53	321	961	348	173	517	1198	260	106	772	763	631	151	1259	212	141	62	256	131	138	95	245	92	113	17	139	119	278	27	253	589	1007	1362	715	624	1461	872	920	558	1079	957	620	537	1537	714	918	328
sample_ 27	661	268	51	363	801	336	155	439	973	271	96	678	644	549	139	1025	233	139	70	300	170	170	90	270	120	114	31	157	144	246	43	304	565	908	1037	729	617	1219	719	900	548	963	664	587	481	1283	542	890	406
sample_ 28	569	297	36	285	767	309	145	461	908	267	78	552	678	494	141	984	236	167	70	284	172	181	89	268	114	111	22	163	136	248	40	253	502	693	929	563	582	928	771	694	479	711	704	489	423	1040	511	625	529
sample_ 29	610	285	40	283	781	320	149	440	921	236	86	553	633	492	121	1004	218	162	68	266	159	148	66	245	120	116	18	152	142	249	29	296	540	986	1132	701	628	1476	798	960	530	1115	773	648	502	1474	587	966	442
sample_ 30	489	254	41	236	521	281	131	382	661	257	60	459	538	406	112	774	196	138	51	201	132	136	51	208	93	103	17	140	113	205	35	212	565	927	1285	670	620	1300	890	892	547	947	846	629	443	1369	631	866	497
sample_ 31	607	281	48	286	809	353	163	478	1095	255	109	590	742	541	138	1097	169	137	53	195	99	118	74	186	88	90	20	119	116	184	47	177	575	748	1580	521	595	1018	1076	694	517	862	1011	542	477	1080	793	670	429
sample_ 32	707	313	53	332	943	365	184	562	1257	307	106	804	832	599	182	1307	234	160	66	271	157	161	102	260	107	92	19	159	127	266	38	281	564	818	1285	613	616	1151	879	745	485	880	834	571	479	1223	637	796	354
sample_ 33	601	300	52	332	784	344	156	471	1038	271	104	617	768	515	147	1129	208	156	68	224	145	166	81	254	98	96	17	154	126	226	37	247	556	580	1420	472	573	790	910	639	464	664	964	474	431	851	661	565	495
sample_ 34	682	289	46	319	940	355	161	529	1213	258	100	718	734	585	134	1225	211	127	72	270	156	177	86	243	103	111	15	150	134	267	42	305	580	1044	938	726	637	1379	698	931	534	1014	631	673	525	1594	510	942	369
sample_ 35	478	285	43	248	636	275	111	385	737	249	66	470	534	447	126	835	189	127	65	207	134	131	73	178	81	103	14	142	104	203	32	217	613	806	1582	602	607	1100	1024	800	503	926	1090	543	448	1156	762	729	509
sample_ 36	612	322	43	296	774	321	165	421	1008	287	103	563	657	538	133	1046	184	127	60	230	124	154	69	231	112	88	12	142	110	195	26	255	579	649	1403	554	588	980	932	724	525	750	888	493	438	1029	735	628	481
sample_ 37	571	300	53	313	731	314	137	443	921	262	93	546	662	476	128	980	303	160	64	280	190	176	108	291	121	131	26	166	139	251	31	290	500	709	1000	548	568	952	648	681	506	699	620	488	436	1067	517	685	522
sample_ 38	601	298	54	334	825	323	166	505	1093	247	114	664	749	524	153	1075	235	132	50	246	147	157	71	228	113	105	14	140	119	221	25	264	539	1037	849	733	658	1434	758	930	554	1023	649	621	488	1490	481	886	414
sample_ 39	637	296	54	295	836	356	142	468	980	289	85	615	668	552	153	1108	212	149	71	240	161	158	81	252	116	112	19	147	133	242	44	281	568	780	1505	606	625	1068	978	791	520	817	1019	525	484	1123	745	727	398
sample_ 40	613	304	40	297	888	336	163	488	1178	272	92	701	745	590	151	1254	173	141	50	205	105	131	80	192	77	93	20	120	112	178	35	232	569	655	1711	534	581	1000	1148	711	526	774	1141	514	429	1027	881	598	451
sample_ 41	673	301	46	329	1004	385	159	531	1270	329	101	768	839	567	160	1237	222	144	64	260	159	171	81	269	107	104	22	169	142	252	29	320	471	628	851	519	529	871	669	636	428	715	638	410	405	985	441	630	542
sample_ 42	671	302	60	385	967	349	203	541	1292	310	110	792	818	636	186	1266	224	127	72	232	136	160	90	238	100	109	15	134	102	210	38	205	623	651	1664	601	626	986	1197	681	518	790	1127	555	491	1032	851	647	360
sample_ 43	599	297	46	324	822	347	177	482	1057	259	96	663	671	511	148	1097	231	128	57	225	167	149	87	253	104	108	25	161	129	218	36	263	535	829	880	655	596	1238	692	849	478	855	657	606	454	1312	473	812	448
sample_ 44	541	270	50	291	646	292	144	420	803	244	68	507	593	490	119	878	234	129	65	205	154	134	69	202	115	96	12	163	134	199	36	248	592	1069	1482	749	682	1474	964	946	614	1131	995	692	537	1579	647	922	389
sample_ 45	688	384	56	363	915	364	182	521	1116	288	92	705	723	581	160	1157	222	160	79	275	185	156	93	278	131	137	21	170	162	275	35	346	611	850	1433	700	608	1196	919	851	577	855	916	534	526	1254	658	790	307
sample_ 46	512	274	48	289	652	318	111	456	711	230	72	496	514	440	117	817	279	155	51	260	184	138	87	253	112	117	21	162	148	266	31	269	546	754	1165	558	580	1084	823	733	479	772	779	559	407	1155	590	733	551
sample_ 47	602	322	54	307	812	334	143	466	1020	297	96	652	666	517	150	1088	282	168	68	259	178	181	90	273	117	111	14	163	134	267	42	289	571	860	1131	705	586	1188	847	875	619	906	792	605	515	1326	629	813	369
sample_ 48	575	305	52	294	748	321	146	450	950	251	72	564	604	510	120	932	206	138	63	206	140	144	73	231	88	109	19	136	137	227	41	264	639	1047	1748	813	632	1393	1194	931	594	1106	1135	669	493	1556	837	935	320
sample_ 49	631	295	41	339	842	359	158	547	1096	246	100	674	740	512	130	1099	209	131	57	273	153	148	101	266	121	115	32	177	131	251	43	262	485	734	852	602	580	1088	605	709	448	842	631	504	458	1151	479	705	516
sample_ 50	486	268	38	298	579	304	99	375	563	244	56	415	521	421	111	703	286	173	84	322	175	177	83	268	113	134	28	176	159	270	36	358	619	1137	1050	825	680	1624	782	1024	654	1152	775	755	575	1715	546	1099	399
[truncated: 47 more columns]
