# Supplementary material for: CaMuS: simultaneous fitting and de novo imputation of cancer mutational signature
Source: Sci Rep. 2020 Nov 9;10:19316. doi: 10.1038/s41598-020-75753-8 (PMC7653908; doi:10.1038/s41598-020-75753-8)
Supplement: Supplementary file 2 — Supplementary Information 2. [file 41598_2020_75753_MOESM2_ESM.zip › suppMat/Simulated_LowContr/50samples-2500mutations]

	ACA>AAA	ACC>AAC	ACG>AAG	ACT>AAT	CCA>CAA	CCC>CAC	CCG>CAG	CCT>CAT	GCA>GAA	GCC>GAC	GCG>GAG	GCT>GAT	TCA>TAA	TCC>TAC	TCG>TAG	TCT>TAT	ACA>AGA	ACC>AGC	ACG>AGG	ACT>AGT	CCA>CGA	CCC>CGC	CCG>CGG	CCT>CGT	GCA>GGA	GCC>GGC	GCG>GGG	GCT>GGT	TCA>TGA	TCC>TGC	TCG>TGG	TCT>TGT	ACA>ATA	ACC>ATC	ACG>ATG	ACT>ATT	CCA>CTA	CCC>CTC	CCG>CTG	CCT>CTT	GCA>GTA	GCC>GTC	GCG>GTG	GCT>GTT	TCA>TTA	TCC>TTC	TCG>TTG	TCT>TTT	ATA>AAA
sample_ 1	35	20	1	23	55	18	11	27	58	14	5	47	58	33	14	69	10	4	4	20	8	10	2	15	10	8	0	7	13	9	3	15	35	47	98	34	34	54	71	41	28	52	73	22	27	71	65	43	49
sample_ 2	45	24	3	28	56	29	9	38	67	18	6	60	73	52	10	80	23	11	5	17	7	18	3	9	15	6	3	11	6	16	5	29	37	54	113	52	42	82	70	48	34	60	60	41	32	75	46	39	23
sample_ 3	41	18	5	25	56	18	12	36	83	22	12	53	51	39	9	72	14	13	2	21	11	9	4	18	5	15	2	17	10	21	2	20	40	64	78	42	51	66	59	48	46	54	51	31	34	88	38	54	30
sample_ 4	32	19	8	15	40	24	7	28	45	16	10	31	38	30	10	57	15	7	8	21	10	9	7	12	9	6	2	17	6	16	2	19	34	68	64	45	45	108	40	57	39	78	37	44	35	117	47	74	50
sample_ 5	49	26	1	22	43	26	2	35	53	17	0	37	54	23	12	62	23	10	5	19	12	12	7	14	11	5	1	12	11	14	3	15	38	52	89	50	51	81	81	60	38	59	60	40	42	86	58	62	27
sample_ 6	47	31	1	22	52	26	14	31	74	18	4	38	49	48	15	72	21	12	3	20	22	13	7	12	10	8	2	16	14	28	2	39	37	42	78	59	44	66	63	49	37	57	53	31	32	72	45	44	29
sample_ 7	53	14	6	24	74	32	14	43	102	30	10	36	59	38	13	87	26	13	3	15	9	12	7	24	14	12	1	20	7	22	4	27	30	57	60	37	46	62	43	50	37	62	43	53	29	87	37	55	30
sample_ 8	48	24	3	22	72	19	6	43	84	18	9	47	52	37	8	66	10	9	3	18	5	11	4	13	6	4	2	8	9	18	2	21	35	64	93	32	44	102	52	53	46	64	63	39	25	87	42	54	22
sample_ 9	50	16	1	28	60	31	19	39	97	15	5	49	51	45	7	79	12	10	6	12	12	12	5	19	2	8	0	10	11	15	4	16	33	85	56	55	36	112	47	70	37	92	24	60	41	102	35	66	35
sample_ 10	31	12	4	13	37	18	9	27	57	14	6	32	45	41	7	70	17	7	6	19	9	10	4	10	10	7	0	15	5	12	2	14	44	62	136	41	44	69	88	58	40	54	80	33	34	66	64	43	47
sample_ 11	37	18	3	27	35	15	5	21	63	15	7	37	45	29	4	47	21	15	3	21	8	12	3	17	8	6	0	10	10	18	0	21	41	88	101	53	43	114	56	75	44	105	87	49	31	128	63	79	27
sample_ 12	41	28	2	29	54	15	8	29	56	12	5	39	29	33	6	52	19	12	3	17	13	9	9	20	9	14	2	12	8	15	1	22	26	66	89	69	41	104	58	67	52	74	44	48	34	119	39	56	35
sample_ 13	47	17	9	22	57	33	13	31	73	17	6	50	61	40	7	78	13	9	4	24	15	9	4	17	10	11	0	9	13	15	5	18	42	64	98	35	38	87	67	64	46	71	66	44	25	83	46	56	19
sample_ 14	29	15	7	23	60	23	8	39	51	28	3	33	31	29	6	54	12	17	2	24	19	7	7	23	14	8	1	13	18	18	4	29	45	60	123	55	45	79	78	55	39	72	78	40	30	89	55	64	31
sample_ 15	49	19	4	18	52	24	6	32	67	19	7	50	49	33	10	66	18	14	6	25	13	12	6	17	16	9	3	15	10	15	1	29	42	66	53	34	49	104	41	55	29	57	47	36	36	80	29	44	32
sample_ 16	38	18	3	26	52	18	12	35	81	19	5	55	62	50	9	83	19	4	8	26	11	9	3	22	7	5	0	12	19	18	2	17	57	62	110	46	38	74	78	64	31	72	74	40	42	102	48	51	27
sample_ 17	43	33	3	22	43	22	5	28	70	17	5	50	42	31	15	74	26	11	5	31	13	13	1	18	13	11	3	19	17	19	3	37	36	50	99	45	42	59	71	49	37	56	103	25	36	63	49	42	23
sample_ 18	46	19	4	24	41	24	8	20	60	21	7	45	41	24	6	69	19	16	8	24	19	18	5	27	11	11	1	14	16	15	1	22	47	54	81	47	56	85	43	79	43	58	59	38	45	120	38	64	21
sample_ 19	41	17	1	16	67	28	19	27	90	23	4	44	51	43	16	75	13	8	2	13	11	9	7	13	4	5	2	5	4	24	4	16	37	56	108	37	36	107	73	67	38	72	77	47	45	105	63	78	30
sample_ 20	27	16	1	22	52	19	4	37	54	15	10	35	38	26	6	66	18	13	3	17	15	10	8	22	8	7	0	14	13	19	3	20	47	55	102	54	47	78	79	67	44	66	68	42	37	84	56	56	30
sample_ 21	37	20	1	15	49	21	10	37	55	19	8	40	39	28	5	63	11	11	3	14	11	18	2	16	12	5	1	7	6	10	3	23	34	79	61	49	35	124	50	73	32	79	36	40	27	123	31	71	27
sample_ 22	45	25	5	15	60	19	9	41	83	24	6	47	56	38	6	96	12	7	6	22	7	14	9	21	7	13	4	7	6	14	3	13	38	66	102	46	49	77	90	66	38	53	78	44	29	81	37	60	24
sample_ 23	51	26	4	8	72	28	13	33	66	17	7	49	54	35	10	81	15	16	5	22	11	16	8	25	7	11	3	9	9	15	1	19	46	83	107	39	37	79	73	80	40	62	49	33	35	93	56	57	21
sample_ 24	48	31	7	21	67	21	4	24	80	32	2	55	42	41	10	67	20	10	4	25	15	10	8	27	12	4	1	10	15	21	2	23	34	54	70	52	44	84	58	53	27	45	43	26	40	89	38	59	31
sample_ 25	40	33	4	17	57	14	12	35	51	13	3	39	55	34	8	62	19	13	3	20	13	9	10	13	8	9	2	12	6	12	4	17	34	62	60	30	28	73	49	51	41	46	47	38	31	70	41	41	34
sample_ 26	51	22	4	17	38	23	6	36	42	18	5	27	37	25	10	55	29	8	2	23	10	12	1	19	12	13	2	13	19	13	1	24	27	46	98	42	46	54	59	40	37	60	73	43	27	68	44	39	34
sample_ 27	34	13	2	18	44	24	9	26	47	17	5	35	48	26	6	70	11	13	0	13	10	11	6	20	10	2	2	7	12	14	3	16	39	52	106	45	52	88	79	63	40	63	83	33	32	91	49	61	39
sample_ 28	47	21	2	22	63	29	9	49	91	18	7	48	45	46	17	61	9	18	2	13	13	8	10	15	5	6	2	7	8	14	5	17	45	63	81	49	56	85	54	62	38	65	62	47	22	108	41	75	35
sample_ 29	41	18	2	27	47	19	10	30	59	17	5	35	49	38	13	72	22	9	5	17	11	8	9	27	9	11	2	6	8	21	3	30	32	73	69	59	48	95	57	59	46	83	50	44	30	90	32	62	37
sample_ 30	39	19	5	30	46	25	12	27	74	24	6	39	53	29	9	75	17	10	4	26	16	12	5	19	15	5	3	11	17	16	4	11	32	66	69	44	44	98	79	82	37	57	56	53	43	121	41	57	29
sample_ 31	31	19	2	15	40	20	10	28	43	11	2	27	26	38	7	61	7	6	8	9	6	9	6	15	6	5	2	9	8	11	0	11	48	92	118	56	52	123	76	72	43	88	84	56	41	122	58	72	18
sample_ 32	47	15	4	27	67	25	13	41	85	27	9	57	65	40	10	93	20	21	6	18	16	11	8	24	10	7	0	12	7	16	6	17	32	82	69	43	51	108	38	69	41	68	47	51	40	102	46	71	19
sample_ 33	33	20	4	21	47	15	11	37	47	10	5	29	38	32	13	59	14	8	4	12	5	14	2	9	8	7	2	11	4	21	3	9	46	95	86	46	46	117	73	66	44	89	49	47	44	104	40	69	35
sample_ 34	50	22	3	30	48	32	16	41	79	27	8	44	53	44	15	70	20	12	6	22	5	9	8	22	10	7	1	11	10	19	3	21	34	59	95	56	37	87	62	43	53	51	56	38	24	80	54	39	29
sample_ 35	61	16	8	28	62	19	17	55	91	19	7	51	69	55	11	113	17	5	4	22	14	17	6	9	7	6	3	16	13	20	3	27	41	58	63	58	44	62	48	42	39	60	42	47	36	76	45	57	22
sample_ 36	43	18	0	16	57	24	7	33	71	16	3	54	52	54	10	89	18	9	4	25	13	11	9	20	2	7	2	8	6	24	1	16	46	53	122	52	45	83	70	43	36	46	81	32	36	86	63	53	32
sample_ 37	48	15	4	33	69	20	14	37	86	18	13	49	47	37	11	75	9	4	2	14	20	14	7	15	4	9	3	11	7	13	3	17	38	69	106	41	48	78	86	74	41	75	87	45	33	98	51	53	26
sample_ 38	41	15	5	23	70	27	10	29	94	26	3	43	50	24	6	83	11	10	7	15	13	4	4	11	10	4	2	7	11	21	1	14	45	72	118	48	43	100	82	53	47	87	64	52	41	117	48	82	20
sample_ 39	32	21	2	14	43	19	11	28	39	10	2	32	34	38	6	47	18	11	6	21	14	11	5	17	11	2	0	8	14	13	3	20	49	77	79	73	43	142	52	67	35	88	69	53	37	135	45	79	21
sample_ 40	50	39	4	23	62	31	16	29	96	23	2	42	57	37	14	98	20	13	9	14	16	11	6	25	8	9	2	16	19	20	0	31	31	45	63	35	45	64	50	42	37	50	46	36	32	62	28	47	26
sample_ 41	40	12	1	24	43	21	12	29	42	24	5	36	32	40	6	69	17	14	5	16	12	7	4	8	5	8	0	7	10	14	1	14	56	48	114	47	48	75	81	54	40	63	75	44	27	67	57	54	36
sample_ 42	40	14	3	15	38	16	7	32	54	17	5	36	35	33	5	59	13	7	7	13	12	7	6	16	2	7	2	9	9	14	2	18	36	64	87	44	43	97	63	69	41	70	56	47	34	95	45	67	36
sample_ 43	52	24	4	35	60	19	16	27	81	20	8	47	51	41	3	77	13	13	5	18	10	22	9	9	11	4	0	11	10	15	4	13	36	64	99	59	56	106	73	51	34	77	53	53	38	92	58	65	22
sample_ 44	35	16	2	22	48	27	16	35	94	15	6	43	55	38	15	77	19	12	4	16	10	11	7	19	6	5	2	1	1	17	2	13	39	77	80	50	40	120	63	70	42	69	52	56	48	138	48	62	31
sample_ 45	37	23	7	27	42	29	13	38	75	16	1	56	67	29	5	82	23	10	3	28	12	16	7	22	9	8	2	5	9	27	5	26	36	59	57	42	39	71	59	54	37	53	43	34	27	99	31	55	40
sample_ 46	58	18	3	22	43	23	7	37	80	16	4	37	46	44	13	79	15	14	7	25	15	12	7	19	7	7	2	11	5	16	4	25	38	65	86	51	32	75	59	55	35	66	59	48	35	86	43	48	32
sample_ 47	29	34	5	24	43	25	16	37	52	25	8	45	52	31	9	68	15	12	5	26	9	9	11	17	8	10	0	14	10	14	1	36	50	74	107	39	53	90	61	70	54	75	77	46	33	91	58	47	27
sample_ 48	55	32	2	29	63	28	11	38	85	15	11	53	64	49	13	89	19	10	7	22	14	16	7	21	7	9	1	12	12	13	3	28	33	68	91	38	44	97	67	47	32	74	57	35	37	80	37	39	19
sample_ 49	42	19	10	26	58	21	12	35	76	21	8	40	38	52	7	78	13	6	3	19	12	10	4	21	13	5	0	13	10	13	5	28	30	60	65	44	44	82	41	53	42	47	37	26	24	91	22	44	39
sample_ 50	34	23	1	14	52	19	10	25	58	17	6	33	40	32	4	47	10	11	5	18	5	9	6	20	11	8	0	7	4	16	6	13	33	74	84	40	44	136	53	71	42	81	53	53	27	109	37	76	35
[truncated: 47 more columns]
