# Supplementary material for: CaMuS: simultaneous fitting and de novo imputation of cancer mutational signature
Source: Sci Rep. 2020 Nov 9;10:19316. doi: 10.1038/s41598-020-75753-8 (PMC7653908; doi:10.1038/s41598-020-75753-8)
Supplement: Supplementary file 2 — Supplementary Information 2. [file 41598_2020_75753_MOESM2_ESM.zip › suppMat/Simulated_LowContr/15samples-1000mutations]

	ACA>AAA	ACC>AAC	ACG>AAG	ACT>AAT	CCA>CAA	CCC>CAC	CCG>CAG	CCT>CAT	GCA>GAA	GCC>GAC	GCG>GAG	GCT>GAT	TCA>TAA	TCC>TAC	TCG>TAG	TCT>TAT	ACA>AGA	ACC>AGC	ACG>AGG	ACT>AGT	CCA>CGA	CCC>CGC	CCG>CGG	CCT>CGT	GCA>GGA	GCC>GGC	GCG>GGG	GCT>GGT	TCA>TGA	TCC>TGC	TCG>TGG	TCT>TGT	ACA>ATA	ACC>ATC	ACG>ATG	ACT>ATT	CCA>CTA	CCC>CTC	CCG>CTG	CCT>CTT	GCA>GTA	GCC>GTC	GCG>GTG	GCT>GTT	TCA>TTA	TCC>TTC	TCG>TTG	TCT>TTT	ATA>AAA
sample_ 1	16	2	4	10	8	13	6	9	27	14	4	12	23	18	1	29	3	2	1	7	2	4	1	10	2	4	0	3	1	6	0	8	24	24	43	24	11	34	23	25	18	34	29	10	22	50	18	18	9
sample_ 2	17	7	2	13	18	8	3	16	20	9	2	9	20	22	4	23	6	8	0	8	3	7	3	5	5	3	0	3	4	10	3	9	18	21	37	21	15	31	29	23	14	33	31	19	21	28	22	19	8
sample_ 3	16	6	0	8	17	10	5	10	44	13	4	16	19	13	1	35	10	5	3	8	4	1	1	5	3	2	0	4	3	7	1	8	20	32	37	11	16	30	27	30	10	35	41	26	19	44	21	21	7
sample_ 4	12	9	1	5	11	15	1	8	23	12	2	13	14	10	4	33	7	4	1	9	8	10	7	12	4	2	1	6	2	9	4	8	17	33	29	18	16	30	19	19	20	25	18	11	18	33	9	21	15
sample_ 5	23	3	0	6	15	9	4	9	34	5	3	22	19	18	3	27	9	3	2	4	4	3	6	9	0	5	2	4	4	7	2	10	11	21	47	15	15	35	24	24	24	27	35	20	11	40	26	19	7
sample_ 6	14	10	4	8	10	12	4	12	19	3	5	11	22	13	6	24	5	2	2	6	11	6	3	6	2	5	0	6	7	10	0	8	18	25	45	19	24	41	23	22	17	26	29	19	12	23	26	19	12
sample_ 7	21	12	2	13	27	14	2	16	25	7	1	23	21	18	3	41	8	4	1	6	3	9	2	13	2	4	0	2	4	2	5	9	18	22	34	14	25	25	21	17	14	24	16	19	10	47	16	16	13
sample_ 8	18	5	0	4	16	12	3	4	21	5	2	13	15	7	3	26	3	1	2	4	2	2	0	3	5	3	1	6	4	5	3	5	28	34	42	17	23	37	24	31	11	32	21	17	14	41	15	33	12
sample_ 9	15	11	4	2	16	8	12	19	24	4	4	11	14	17	5	37	2	4	1	4	6	3	1	4	1	2	0	6	5	6	0	1	15	18	38	14	16	33	15	21	10	27	29	15	10	23	29	21	20
sample_ 10	13	4	1	6	23	6	5	13	27	6	2	19	19	14	5	40	8	4	2	8	4	3	3	4	2	0	0	1	2	6	0	3	12	19	40	25	22	44	30	22	20	26	39	22	8	50	18	22	12
sample_ 11	17	11	1	9	23	6	9	10	44	6	1	24	22	22	4	32	7	2	6	6	5	2	4	9	2	0	0	6	2	8	1	3	19	27	40	23	16	41	18	19	17	31	22	23	16	47	20	25	7
sample_ 12	23	5	1	15	29	10	3	10	45	10	3	16	27	10	3	39	2	4	2	5	5	3	2	2	4	5	0	0	4	10	1	6	12	23	45	19	16	26	24	25	10	17	24	11	15	32	15	23	9
sample_ 13	20	6	1	7	17	3	3	11	17	7	2	17	17	16	4	27	8	5	3	9	2	3	0	9	6	1	0	5	0	15	1	9	13	33	32	20	25	44	15	27	20	25	26	23	16	35	6	15	16
sample_ 14	13	12	2	7	27	11	5	10	21	6	3	14	18	18	3	16	13	8	0	13	6	1	3	4	2	4	0	9	5	7	1	11	9	15	30	16	11	31	22	25	12	27	16	18	10	27	16	15	18
sample_ 15	24	7	2	11	32	10	8	10	37	3	5	23	17	12	3	38	5	4	1	6	4	1	2	4	0	3	0	2	0	11	1	6	21	20	50	22	16	31	31	20	7	22	34	16	17	43	29	16	10
[truncated: 47 more columns]
