# Supplementary material for: CaMuS: simultaneous fitting and de novo imputation of cancer mutational signature
Source: Sci Rep. 2020 Nov 9;10:19316. doi: 10.1038/s41598-020-75753-8 (PMC7653908; doi:10.1038/s41598-020-75753-8)
Supplement: Supplementary file 2 — Supplementary Information 2. [file 41598_2020_75753_MOESM2_ESM.zip › suppMat/Simulated_LowContr/50samples-500mutations]

	ACA>AAA	ACC>AAC	ACG>AAG	ACT>AAT	CCA>CAA	CCC>CAC	CCG>CAG	CCT>CAT	GCA>GAA	GCC>GAC	GCG>GAG	GCT>GAT	TCA>TAA	TCC>TAC	TCG>TAG	TCT>TAT	ACA>AGA	ACC>AGC	ACG>AGG	ACT>AGT	CCA>CGA	CCC>CGC	CCG>CGG	CCT>CGT	GCA>GGA	GCC>GGC	GCG>GGG	GCT>GGT	TCA>TGA	TCC>TGC	TCG>TGG	TCT>TGT	ACA>ATA	ACC>ATC	ACG>ATG	ACT>ATT	CCA>CTA	CCC>CTC	CCG>CTG	CCT>CTT	GCA>GTA	GCC>GTC	GCG>GTG	GCT>GTT	TCA>TTA	TCC>TTC	TCG>TTG	TCT>TTT	ATA>AAA
sample_ 1	12	1	1	4	10	3	3	14	16	6	2	10	4	6	5	11	6	5	0	1	3	3	0	5	1	2	0	0	2	3	0	0	9	10	24	5	15	20	16	14	13	16	10	7	6	12	8	16	3
sample_ 2	13	4	1	5	10	1	3	9	16	5	0	13	12	5	2	18	3	1	0	2	2	1	3	2	1	0	1	2	1	1	0	2	6	9	18	7	8	13	12	11	7	9	14	9	7	10	14	5	7
sample_ 3	2	2	0	5	5	8	3	5	20	3	0	8	11	8	3	8	2	2	0	1	0	3	1	2	1	1	0	1	2	1	0	4	14	19	19	12	10	19	11	14	9	27	16	12	11	25	7	14	3
sample_ 4	9	7	0	5	12	6	2	8	13	8	3	12	11	5	1	18	4	2	1	4	0	2	1	1	1	2	1	0	2	5	0	2	7	5	18	10	7	14	12	10	5	10	14	6	5	13	2	9	12
sample_ 5	8	6	0	5	17	5	2	3	9	2	0	3	4	8	0	7	4	1	1	1	3	3	1	2	5	3	0	3	2	0	0	4	13	11	13	9	12	22	11	17	9	23	16	11	5	20	7	16	4
sample_ 6	8	2	1	4	11	3	2	8	17	5	0	11	12	10	3	19	1	0	0	1	2	1	0	5	1	5	0	2	0	4	0	1	7	8	15	9	8	19	11	12	6	17	15	7	9	22	5	9	8
sample_ 7	7	3	0	7	16	9	0	8	7	5	1	11	9	12	2	12	3	3	0	6	3	3	1	5	1	3	0	3	2	3	1	3	9	6	31	9	8	12	12	12	7	15	18	4	4	14	15	11	6
sample_ 8	9	5	1	9	8	3	1	7	12	2	1	4	8	5	2	9	1	0	0	3	3	6	0	7	2	2	0	1	0	5	0	4	13	16	19	13	9	24	20	14	7	20	10	12	10	25	8	23	4
sample_ 9	7	1	0	9	18	3	0	3	20	3	3	12	10	8	2	17	2	0	1	5	2	2	2	4	4	4	0	6	4	7	1	5	4	10	13	10	8	9	16	13	10	19	11	9	3	15	4	13	5
sample_ 10	10	4	1	2	11	5	1	7	9	2	1	7	10	12	4	12	4	1	1	3	5	3	2	8	1	3	0	3	5	3	0	3	12	24	24	13	7	27	9	13	9	10	12	9	2	23	4	12	2
sample_ 11	13	3	1	5	14	7	0	8	23	7	2	15	6	5	4	13	7	1	0	2	1	6	3	2	1	4	1	0	1	1	0	5	13	9	12	8	4	14	17	8	7	13	11	12	5	17	6	10	8
sample_ 12	8	4	1	4	14	2	2	2	13	5	2	9	4	4	1	6	2	4	5	4	2	4	1	2	1	0	0	2	2	3	1	7	5	12	23	5	8	13	13	7	9	9	16	7	4	12	10	5	12
sample_ 13	10	1	0	3	6	4	2	9	13	3	3	2	5	11	0	19	4	4	1	6	2	3	0	3	3	0	0	3	1	3	0	8	4	16	30	8	5	26	5	14	9	11	12	11	15	18	10	11	3
sample_ 14	11	6	0	7	14	6	4	6	13	5	1	5	8	5	0	12	5	0	1	3	3	1	1	4	2	1	1	1	0	3	1	2	11	5	12	9	5	10	13	8	13	15	7	0	8	13	14	12	10
sample_ 15	8	7	1	5	7	0	0	5	12	5	0	6	12	9	1	7	4	1	0	5	2	0	0	1	1	0	0	3	1	7	1	3	11	13	11	4	9	17	17	20	8	17	16	12	8	17	14	14	4
sample_ 16	5	4	0	5	10	2	4	7	12	5	1	5	6	5	2	14	2	1	2	3	0	1	1	4	1	0	0	0	4	4	1	1	7	20	16	8	7	19	19	15	7	17	11	4	8	20	9	9	6
sample_ 17	8	2	0	8	14	4	3	2	10	3	2	6	5	3	0	11	7	0	0	3	6	4	1	3	1	1	0	3	2	1	0	4	3	13	17	16	13	18	8	8	8	9	17	6	1	32	14	16	11
sample_ 18	4	2	1	4	17	4	1	11	12	3	1	5	10	6	2	19	1	1	2	4	2	3	0	3	1	1	0	1	1	3	1	5	10	8	19	6	11	12	11	8	6	6	14	5	7	15	14	10	10
sample_ 19	6	7	0	8	10	4	2	10	16	5	1	10	11	15	0	24	5	4	1	1	1	1	1	3	2	2	0	1	2	5	0	1	4	10	15	12	13	14	16	12	6	10	9	3	7	21	7	11	6
sample_ 20	4	5	1	3	8	4	0	10	12	3	0	5	5	3	1	14	5	1	1	0	2	2	1	8	3	0	0	5	2	5	1	4	14	15	29	11	10	15	16	11	7	10	17	8	5	27	9	13	9
sample_ 21	9	6	0	3	11	3	3	2	11	6	0	6	7	4	3	8	2	1	1	4	1	0	1	2	2	2	0	3	1	8	0	5	8	12	26	9	11	12	15	11	11	6	13	9	6	13	15	8	5
sample_ 22	11	0	1	4	14	4	6	8	15	4	0	9	6	10	4	8	5	1	2	10	4	2	4	4	0	1	0	5	2	3	0	5	7	6	24	6	6	16	10	11	6	7	14	12	4	12	12	7	3
sample_ 23	7	6	0	1	9	5	1	7	8	1	3	5	3	11	0	13	5	3	1	2	5	2	1	2	3	4	0	4	2	4	0	6	8	14	18	12	14	18	15	11	12	12	16	5	5	15	17	14	5
sample_ 24	9	4	0	2	8	2	0	9	13	3	2	4	8	9	3	12	2	0	1	2	1	0	0	2	2	0	0	1	0	2	0	3	10	14	20	10	12	20	19	7	8	21	16	9	7	14	23	9	7
sample_ 25	6	5	1	9	19	4	3	8	14	2	0	10	12	11	3	19	1	1	1	3	2	2	0	2	2	4	1	3	1	3	0	0	8	14	16	7	9	16	16	8	6	14	15	10	10	21	9	15	6
sample_ 26	8	2	1	3	7	3	3	5	7	2	2	10	7	7	0	12	0	3	2	3	0	0	0	6	1	0	0	3	3	1	1	4	7	19	20	17	6	15	11	15	11	11	11	9	8	26	22	17	6
sample_ 27	6	5	0	2	10	7	1	9	9	6	1	9	8	8	2	11	3	2	0	1	2	1	2	4	2	3	0	5	3	4	0	7	6	17	22	5	8	17	11	11	11	21	10	10	5	15	10	10	6
sample_ 28	4	7	3	0	16	5	1	9	21	5	1	14	15	6	3	31	2	0	4	1	3	0	1	3	4	2	0	4	4	3	0	2	7	7	11	10	7	14	12	8	13	10	9	12	5	19	1	10	5
sample_ 29	11	2	1	5	19	5	2	4	14	1	4	10	7	4	3	16	6	3	1	9	3	3	1	4	0	3	0	1	0	3	0	2	10	8	17	7	7	18	8	12	5	13	14	1	15	18	4	11	11
sample_ 30	15	2	2	4	9	7	4	6	11	2	3	10	12	9	1	16	4	4	3	5	4	0	1	5	1	1	0	1	2	7	0	8	8	8	9	11	14	10	12	5	11	7	11	3	7	19	9	6	2
sample_ 31	8	3	2	6	15	5	1	9	13	2	3	11	13	7	0	12	6	1	1	7	7	0	0	1	2	2	0	4	4	3	0	8	5	14	15	10	10	9	16	11	9	6	18	6	6	18	6	10	9
sample_ 32	10	1	1	4	9	4	0	5	11	6	5	13	16	6	3	10	3	3	1	7	1	3	0	5	1	2	0	2	1	3	0	1	5	18	6	13	10	20	8	15	8	19	2	9	4	16	5	13	8
sample_ 33	11	1	0	4	1	3	2	8	8	3	0	7	7	6	1	9	5	2	2	3	6	4	0	0	0	0	0	3	1	3	0	5	11	13	12	9	6	21	13	12	5	11	8	3	9	22	5	7	10
sample_ 34	7	8	0	5	6	3	1	3	14	5	0	4	12	5	2	14	6	1	0	3	2	2	0	4	0	0	0	4	1	1	2	6	13	15	15	14	7	23	17	16	7	13	13	8	15	15	16	15	6
sample_ 35	4	1	1	2	12	1	1	6	18	3	3	9	11	9	4	11	5	1	0	3	2	0	1	1	1	1	0	1	1	2	0	3	7	10	20	9	7	12	9	11	11	10	18	6	8	11	9	6	4
sample_ 36	7	2	0	4	14	5	4	9	24	6	0	13	14	7	3	18	3	2	1	3	2	2	1	1	2	3	1	4	1	1	2	5	9	4	10	10	7	4	17	11	4	9	7	3	6	13	6	5	8
sample_ 37	14	6	0	4	6	3	1	6	11	3	2	10	9	9	2	9	2	4	0	1	1	3	0	1	1	0	0	1	0	1	0	3	8	11	15	9	6	11	16	11	11	8	16	11	2	20	12	11	9
sample_ 38	10	1	0	4	18	7	2	9	15	3	0	6	5	3	2	6	6	0	0	2	1	4	2	2	0	1	0	2	1	2	0	7	9	16	22	11	13	22	17	14	8	18	16	11	12	14	19	9	7
sample_ 39	12	4	0	4	9	4	1	5	17	5	0	6	4	11	1	14	1	2	2	6	2	4	1	5	1	1	0	5	1	4	0	5	7	8	12	11	11	26	5	10	6	15	7	7	5	14	8	11	5
sample_ 40	10	4	1	8	17	3	2	6	7	2	4	9	7	1	2	19	5	3	1	3	2	1	0	3	4	1	0	8	2	1	1	8	12	15	21	4	11	8	12	6	9	8	10	4	3	15	15	9	10
sample_ 41	9	4	1	6	9	7	5	6	15	3	2	4	10	5	1	13	9	4	2	4	3	0	1	5	1	1	1	1	5	5	0	3	12	16	9	15	9	11	13	10	10	13	20	10	5	14	5	11	6
sample_ 42	8	2	1	4	9	5	1	4	10	4	1	7	10	6	3	9	7	1	2	2	2	3	2	5	3	5	0	0	1	3	0	2	12	12	25	10	14	17	20	12	6	12	17	5	4	17	23	8	4
sample_ 43	8	1	1	1	7	5	3	7	11	4	0	7	9	9	0	13	3	2	3	4	1	1	2	2	1	0	2	2	4	3	0	1	7	23	13	16	11	22	7	9	9	14	14	7	11	24	7	18	6
sample_ 44	6	4	1	6	11	3	4	2	11	2	1	5	13	3	3	11	7	3	3	2	1	2	2	1	2	0	0	2	1	7	0	7	10	16	11	10	8	13	9	12	6	18	6	8	14	22	6	10	9
sample_ 45	8	3	0	6	16	1	2	6	17	4	0	7	7	3	1	8	5	4	0	4	4	3	4	5	2	1	0	4	4	2	1	8	9	14	12	11	12	22	10	15	10	12	15	8	4	22	8	19	7
sample_ 46	9	6	0	2	6	5	3	10	11	4	2	11	8	4	0	14	4	3	1	3	2	2	2	6	1	1	0	3	3	0	0	2	9	9	14	14	10	17	5	8	6	10	9	5	4	8	9	9	9
sample_ 47	6	3	0	4	8	2	1	10	12	4	1	7	7	9	0	9	2	0	1	1	3	0	5	4	4	6	1	3	3	6	0	5	8	9	8	12	9	22	6	7	7	18	10	14	5	19	8	7	4
sample_ 48	5	3	0	5	10	4	3	5	18	7	0	9	10	7	1	17	5	1	2	2	1	0	0	8	1	6	1	4	1	0	0	2	11	16	25	11	5	19	13	16	10	12	16	8	5	17	14	14	3
sample_ 49	8	5	1	4	9	5	3	4	10	3	1	8	8	8	0	10	2	2	3	8	2	5	1	2	2	2	0	1	3	2	0	5	12	18	25	5	7	16	20	17	11	16	19	11	2	7	10	4	6
sample_ 50	5	3	2	1	8	3	1	7	15	2	1	7	11	9	2	17	4	0	3	1	3	1	0	2	0	1	0	2	1	1	1	1	10	13	18	10	9	22	15	14	12	18	11	10	14	24	10	19	6
[truncated: 47 more columns]
