# Supplementary material for: CaMuS: simultaneous fitting and de novo imputation of cancer mutational signature
Source: Sci Rep. 2020 Nov 9;10:19316. doi: 10.1038/s41598-020-75753-8 (PMC7653908; doi:10.1038/s41598-020-75753-8)
Supplement: Supplementary file 2 — Supplementary Information 2. [file 41598_2020_75753_MOESM2_ESM.zip › suppMat/Simulated_LowContr/25samples-5000mutations]

	ACA>AAA	ACC>AAC	ACG>AAG	ACT>AAT	CCA>CAA	CCC>CAC	CCG>CAG	CCT>CAT	GCA>GAA	GCC>GAC	GCG>GAG	GCT>GAT	TCA>TAA	TCC>TAC	TCG>TAG	TCT>TAT	ACA>AGA	ACC>AGC	ACG>AGG	ACT>AGT	CCA>CGA	CCC>CGC	CCG>CGG	CCT>CGT	GCA>GGA	GCC>GGC	GCG>GGG	GCT>GGT	TCA>TGA	TCC>TGC	TCG>TGG	TCT>TGT	ACA>ATA	ACC>ATC	ACG>ATG	ACT>ATT	CCA>CTA	CCC>CTC	CCG>CTG	CCT>CTT	GCA>GTA	GCC>GTC	GCG>GTG	GCT>GTT	TCA>TTA	TCC>TTC	TCG>TTG	TCT>TTT	ATA>AAA
sample_ 1	96	46	13	48	108	37	15	75	152	43	5	94	80	73	18	173	36	28	7	61	29	30	11	37	21	15	2	24	23	41	6	41	87	121	165	107	90	164	106	118	89	145	109	79	76	174	86	94	42
sample_ 2	71	33	12	50	76	26	21	50	101	31	15	68	75	76	17	112	38	29	17	35	33	31	12	45	16	22	4	24	21	53	8	52	83	132	153	98	106	192	91	141	76	141	83	96	63	186	75	129	55
sample_ 3	62	46	6	42	99	45	16	50	123	32	15	74	79	61	20	144	35	9	9	42	28	21	10	40	22	21	3	22	19	43	3	37	90	130	119	96	88	196	76	129	80	121	88	103	72	193	69	105	69
sample_ 4	86	41	9	49	100	47	12	68	139	35	13	81	94	64	20	122	32	12	8	42	30	25	5	36	13	13	1	22	13	33	2	38	76	124	146	85	100	192	111	113	69	149	134	80	70	207	81	121	65
sample_ 5	85	44	7	39	97	49	20	69	132	51	11	69	95	68	13	143	35	12	12	33	19	24	15	45	17	24	1	29	23	35	6	36	81	121	186	104	90	150	118	99	66	119	116	70	53	166	91	125	55
sample_ 6	78	49	8	46	112	47	14	75	159	39	24	76	120	72	20	141	25	20	10	29	23	19	11	25	15	17	2	16	13	32	6	36	93	86	241	87	94	121	176	102	67	131	157	71	60	156	125	96	63
sample_ 7	98	48	7	48	119	51	27	65	148	39	12	74	85	101	15	152	35	20	14	34	14	23	19	40	16	21	5	20	22	29	5	40	91	133	202	95	77	176	148	130	76	149	139	82	82	208	85	133	42
sample_ 8	104	43	4	54	117	42	22	70	144	52	12	83	91	84	19	130	33	16	3	29	22	31	8	34	11	14	3	19	20	40	3	39	76	105	132	123	73	151	90	111	67	134	134	69	65	173	82	115	64
sample_ 9	93	38	6	50	127	49	31	69	143	38	17	93	106	76	17	134	23	25	11	37	27	13	15	41	17	15	0	19	20	24	10	42	76	127	161	97	91	161	114	106	81	124	121	76	59	171	77	131	49
sample_ 10	68	39	2	36	78	33	23	57	117	48	13	90	85	69	16	151	29	18	6	34	18	16	12	39	17	11	3	23	15	30	2	35	91	143	217	102	79	185	141	156	82	138	132	100	70	207	94	120	48
sample_ 11	79	39	8	38	95	48	7	49	101	26	10	68	76	64	24	133	17	19	6	34	24	13	10	26	13	12	2	17	15	20	6	35	83	122	135	111	85	199	88	114	74	115	108	94	73	225	76	144	64
sample_ 12	102	42	7	37	113	42	24	61	146	43	10	80	95	58	26	137	30	29	5	39	21	23	12	47	15	12	3	16	15	32	4	34	95	132	125	126	79	196	113	147	67	143	110	90	77	245	70	145	56
sample_ 13	81	37	9	42	93	31	18	63	114	33	20	55	81	70	18	141	25	12	12	22	14	20	11	25	12	11	1	17	11	25	5	24	102	152	256	111	101	228	153	157	107	149	142	115	76	220	117	128	66
sample_ 14	88	40	8	49	114	51	16	59	130	49	12	70	96	71	19	150	41	24	12	38	30	26	8	52	20	17	0	39	27	43	8	43	82	94	218	73	99	121	140	123	78	118	163	75	56	141	90	98	62
sample_ 15	97	45	10	41	112	35	33	54	161	35	5	90	91	68	23	126	27	10	11	39	24	20	10	36	12	12	3	17	17	29	10	39	78	153	118	92	80	172	87	99	79	144	105	62	65	207	60	128	93
sample_ 16	89	49	5	37	115	36	15	65	143	27	16	91	99	66	25	133	28	18	8	42	19	27	13	39	5	15	4	21	19	30	4	37	87	105	171	91	89	146	128	129	59	145	118	87	74	164	97	120	60
sample_ 17	76	38	8	39	87	31	21	63	133	39	10	73	100	72	18	147	35	24	7	26	26	30	15	31	22	14	1	20	29	43	12	42	71	186	194	106	105	241	141	161	88	162	104	89	78	246	87	146	52
sample_ 18	89	54	11	47	116	48	15	57	129	43	10	86	97	90	17	160	39	30	11	47	28	27	12	50	19	20	3	35	34	40	4	65	73	98	143	101	89	123	96	117	68	114	90	75	61	133	82	89	65
sample_ 19	78	41	8	39	67	27	17	36	89	31	8	58	59	63	15	106	23	18	6	32	18	20	5	31	12	9	1	9	9	28	2	27	79	148	177	114	92	218	132	162	89	149	136	100	73	214	87	155	72
sample_ 20	84	51	7	45	108	52	17	71	123	34	5	78	97	63	18	130	35	28	7	40	25	25	12	43	17	15	2	44	28	34	7	52	92	152	154	110	84	216	118	140	87	132	107	100	77	241	92	129	41
sample_ 21	78	45	9	54	113	49	19	81	156	51	10	69	107	86	30	141	51	23	9	32	29	33	18	42	25	19	4	26	20	37	4	55	84	112	133	90	91	185	108	112	69	128	106	85	88	169	76	131	46
sample_ 22	54	37	3	23	77	38	10	42	74	33	4	48	68	49	20	87	27	22	9	37	24	23	5	36	11	19	4	24	16	27	5	33	95	163	163	134	88	257	114	141	82	169	118	96	71	217	95	140	80
sample_ 23	97	43	9	51	141	49	24	78	156	33	4	77	100	72	21	136	45	31	14	36	29	32	14	38	19	17	3	37	30	28	6	35	90	79	207	98	97	128	143	114	81	100	113	65	74	185	62	90	39
sample_ 24	67	44	5	53	87	47	18	75	111	32	12	63	77	65	24	120	30	22	11	39	24	21	15	43	23	23	3	24	13	40	4	45	87	118	202	101	93	177	141	150	96	143	154	89	57	197	102	119	48
sample_ 25	111	38	5	45	127	43	29	69	176	40	10	117	111	72	28	172	19	21	8	34	19	24	12	32	14	14	3	15	17	32	9	32	70	153	123	101	110	230	98	118	71	162	92	77	75	193	69	103	70
[truncated: 47 more columns]
