# Supplementary material for: CaMuS: simultaneous fitting and de novo imputation of cancer mutational signature
Source: Sci Rep. 2020 Nov 9;10:19316. doi: 10.1038/s41598-020-75753-8 (PMC7653908; doi:10.1038/s41598-020-75753-8)
Supplement: Supplementary file 2 — Supplementary Information 2. [file 41598_2020_75753_MOESM2_ESM.zip › suppMat/Neuroblasoma_datasets/NB_DBS78.txt]

	AC>CA	AC>CG	AC>CT	AC>GA	AC>GG	AC>GT	AC>TA	AC>TG	AC>TT	AT>CA	AT>CC	AT>CG	AT>GA	AT>GC	AT>TA	CC>AA	CC>AG	CC>AT	CC>GA	CC>GG	CC>GT	CC>TA	CC>TG	CC>TT	CG>AT	CG>GC	CG>GT	CG>TA	CG>TC	CG>TT	CT>AA	CT>AC	CT>AG	CT>GA	CT>GC	CT>GG	CT>TA	CT>TC	CT>TG	GC>AA	GC>AG	GC>AT	GC>CA	GC>CG	GC>TA	TA>AT	TA>CG	TA>CT	TA>GC
P23229_mutcall_filtered2	0	0	1	0	0	0	0	1	0	0	0	0	0	0	0	2	0	0	0	0	0	0	1	1	0	0	0	0	0	0	0	0	0	0	0	0	0	0	1	2	1	0	0	0	0	0	0	0	0
P23103_mutcall_filtered2	1	0	1	2	0	0	0	1	2	0	0	0	0	0	0	3	2	1	1	0	1	0	0	1	0	0	0	0	0	1	1	0	1	0	0	0	0	1	0	1	4	3	0	0	0	0	0	1	0
P16885_mutcall_filtered2	1	0	0	0	0	0	0	0	0	0	0	0	0	0	0	0	0	0	0	0	0	0	0	0	0	0	0	0	0	0	0	0	0	0	0	0	0	0	0	0	1	0	0	0	0	0	0	0	0
P17612_mutcall_filtered2	0	0	0	0	0	0	1	0	0	0	0	0	0	0	0	0	0	0	0	0	0	0	1	2	0	0	0	0	0	0	0	1	0	0	0	0	0	0	0	0	0	0	0	0	0	1	0	0	0
P22496_mutcall_filtered2	1	0	0	1	2	1	1	0	0	0	1	0	0	2	0	1	0	1	0	0	1	0	1	0	0	0	0	0	0	1	1	0	0	0	0	0	0	1	1	2	1	0	0	0	0	0	1	1	0
P20807_mutcall_filtered2	0	0	0	0	0	0	0	0	0	0	0	0	0	0	0	0	0	0	0	0	0	0	1	0	0	0	0	0	0	0	0	0	0	0	0	0	0	0	1	0	2	0	0	0	0	0	0	0	0
P22265_mutcall_filtered2	0	0	0	2	0	2	0	0	0	0	0	0	0	0	0	0	0	0	0	0	0	0	0	0	0	0	0	0	0	0	0	0	0	0	0	0	0	2	0	0	1	1	0	0	0	0	0	0	0
P15239_mutcall_filtered2	0	0	1	0	1	2	0	0	0	0	0	0	0	0	0	0	0	2	0	0	0	0	0	0	0	0	0	1	0	0	0	0	0	0	0	0	0	0	0	0	0	0	0	0	0	1	0	0	1
P20920_mutcall_filtered2	0	0	0	1	0	1	0	0	0	0	0	0	2	0	0	1	1	1	1	0	0	0	0	1	0	0	0	0	0	0	0	0	0	0	0	0	0	1	0	1	2	0	0	0	0	0	1	0	0
P18728_mutcall_filtered2	0	1	0	0	0	1	0	0	0	0	1	0	0	1	0	0	1	0	0	0	0	0	0	1	0	0	1	0	0	0	1	0	1	0	0	0	0	0	0	1	0	0	0	0	0	0	0	1	0
P20471_mutcall_filtered2	0	0	0	1	0	2	0	0	0	0	0	0	0	0	0	0	0	0	0	0	0	0	1	0	0	0	0	0	0	0	0	0	0	0	0	0	0	0	0	4	2	2	1	0	0	0	0	0	0
P17861_mutcall_filtered2	0	0	1	1	0	0	0	0	0	0	0	0	0	0	0	1	1	0	0	0	0	0	0	1	0	0	0	0	0	0	0	1	0	0	0	0	0	0	0	2	0	0	0	0	0	0	0	1	0
P21924_mutcall_filtered2	0	0	0	0	1	2	0	1	0	0	1	0	0	0	0	2	0	1	0	0	2	1	1	2	0	0	0	0	1	1	0	0	0	0	0	1	1	1	0	4	0	0	0	0	0	0	1	0	0
P18478_mutcall_filtered2	1	0	0	0	0	0	0	0	0	0	0	0	0	1	0	1	0	0	0	0	0	1	1	2	0	0	0	1	1	0	0	0	0	0	0	0	0	1	1	0	0	0	0	0	0	0	0	0	0
P19537_mutcall_filtered2	0	0	0	0	0	0	0	0	0	0	0	0	0	0	0	2	0	0	0	0	0	0	0	1	0	0	0	0	0	0	1	0	0	0	0	0	0	0	0	0	0	0	0	0	0	0	0	0	0
P22388_mutcall_filtered2	2	0	0	1	0	1	0	0	1	0	2	0	1	0	1	0	0	0	0	0	0	0	1	1	0	0	0	0	0	0	0	1	0	0	0	0	2	1	1	1	0	1	1	0	1	2	0	0	0
P17831_mutcall_filtered2	0	0	0	1	0	0	0	0	0	0	0	0	1	0	0	0	0	1	0	0	0	0	0	0	0	0	0	0	0	0	1	1	0	0	0	0	0	0	0	0	1	1	0	0	0	0	3	0	0
P25114_mutcall_filtered2	0	0	1	1	0	1	0	0	0	0	0	0	0	0	0	1	2	0	0	0	0	1	0	1	0	0	0	0	0	1	1	0	0	1	0	0	1	1	0	1	2	1	0	0	0	0	0	0	0
P24632_mutcall_filtered2	2	0	0	2	2	0	0	0	0	0	0	0	0	3	0	1	1	1	0	1	1	0	0	0	0	0	0	1	1	1	1	0	0	0	0	1	0	3	1	2	2	0	0	0	0	0	0	0	0
P20865_mutcall_filtered2	0	0	1	0	0	0	0	0	1	0	0	0	0	0	0	3	1	2	0	0	1	0	0	0	0	0	0	0	0	0	0	0	0	0	0	0	1	0	0	0	0	0	0	0	1	0	0	0	0
P18699_mutcall_filtered2	0	0	0	0	1	0	0	0	0	0	0	0	0	0	0	1	0	0	0	0	1	0	0	0	0	0	0	0	0	0	0	0	0	0	0	0	0	0	0	0	0	0	0	0	0	0	0	0	0
P23267_mutcall_filtered2	1	0	0	0	0	2	0	0	0	0	0	1	0	1	0	1	2	0	0	0	0	0	5	3	0	1	0	0	0	0	1	0	0	0	0	0	0	0	0	0	1	1	0	0	0	0	0	0	0
P13264_mutcall_filtered2	0	0	0	0	0	1	0	0	0	0	0	0	0	0	0	1	0	0	0	0	0	0	0	0	0	0	0	0	0	0	0	0	0	0	0	0	0	0	0	0	0	0	0	0	0	0	0	0	0
P22396_mutcall_filtered2	0	0	0	0	1	0	1	0	0	0	0	0	0	0	0	0	0	0	0	0	1	0	0	0	0	0	0	0	0	0	1	0	0	0	0	0	0	0	0	0	0	0	0	0	0	0	1	0	0
P22283_mutcall_filtered2	0	0	0	0	0	2	0	0	1	0	0	0	0	2	1	0	0	0	0	0	1	0	0	1	0	0	0	0	0	1	0	0	0	0	0	0	0	1	0	0	0	1	0	0	0	0	0	0	0
P25262_mutcall_filtered2	1	0	0	1	0	1	1	0	0	0	0	0	1	0	0	2	1	0	1	1	1	0	1	1	0	0	0	0	0	0	0	1	0	0	0	0	1	0	0	6	0	0	0	0	0	0	0	1	0
P17240_mutcall_filtered2	0	0	0	0	0	0	1	0	0	0	0	0	0	0	0	0	0	0	0	0	0	0	0	0	0	0	0	0	0	0	0	0	0	0	0	0	0	1	0	1	0	0	0	0	0	0	0	0	0
P24885_mutcall_filtered2	0	0	0	1	1	1	2	0	0	0	0	0	0	0	0	0	0	0	1	0	1	0	1	0	0	0	0	0	1	0	0	1	0	0	0	0	0	0	2	1	0	0	0	0	0	1	0	0	0
P1695_mutcall_filtered2	2	0	1	0	1	0	0	0	0	0	0	0	0	0	0	0	1	0	0	0	1	0	0	0	0	0	0	0	0	0	0	0	0	0	0	0	0	0	0	0	0	0	0	0	0	1	0	0	0
P23067_mutcall_filtered2	3	0	0	0	0	0	0	0	0	0	0	0	0	0	1	5	0	0	0	0	0	3	0	1	0	0	0	0	2	0	0	0	0	1	0	1	0	0	1	4	3	3	0	0	0	2	0	0	0
P25012_mutcall_filtered2	0	0	0	0	0	0	0	0	0	0	0	0	0	0	0	0	0	0	0	0	0	0	0	0	0	0	0	0	0	0	0	0	0	0	0	0	0	0	0	0	0	0	0	0	0	0	0	0	0
P21641_mutcall_filtered2	0	0	0	1	0	0	0	0	0	1	0	0	0	0	0	1	0	0	0	0	0	0	0	0	0	0	0	0	0	0	0	0	0	0	0	0	0	0	1	0	0	0	0	0	0	1	0	0	0
P24478_mutcall_filtered2	0	1	0	0	1	5	0	0	0	0	1	1	0	4	1	2	4	1	0	1	0	0	0	3	0	0	0	10	0	2	1	0	0	0	2	0	0	3	2	2	2	1	1	0	0	1	1	0	0
P17683_mutcall_filtered2	1	0	0	0	0	0	0	1	0	0	0	0	0	0	1	1	0	3	0	0	0	0	1	4	0	0	0	0	0	0	1	0	0	0	0	2	0	2	0	14	6	2	0	0	0	1	0	0	0
P15303_mutcall_filtered2	0	0	0	0	0	0	0	0	0	0	1	0	1	0	0	0	0	0	0	0	0	1	0	0	0	0	0	0	0	0	0	0	0	0	0	0	0	1	1	1	0	0	0	0	0	0	0	0	0
P21702_mutcall_filtered2	1	0	0	0	0	1	1	1	1	0	2	0	1	0	0	1	1	2	0	1	1	0	1	2	0	0	1	0	1	0	0	2	2	1	1	0	2	1	0	1	0	1	0	1	1	0	0	0	0
P19885_mutcall_filtered2	0	0	0	1	0	1	0	0	0	0	0	0	0	0	0	0	0	0	0	0	0	0	0	0	0	0	0	0	0	0	0	1	0	0	0	0	1	0	0	1	0	0	1	0	0	0	0	0	0
P23206_mutcall_filtered2	0	0	0	0	0	0	0	0	1	0	0	0	1	0	0	0	1	1	0	0	0	1	1	1	0	0	0	0	1	0	0	0	0	1	0	0	0	2	0	1	0	0	0	0	0	0	0	0	0
P19743_mutcall_filtered2	0	0	1	0	0	0	1	0	0	0	0	0	0	0	0	3	0	0	0	0	1	0	0	0	0	0	0	0	0	0	0	0	0	0	0	0	0	0	0	0	0	0	0	0	0	0	1	0	0
P17344_mutcall_filtered2	0	0	0	0	0	1	0	0	0	0	0	0	0	0	0	0	0	0	0	0	0	0	0	0	0	0	0	0	0	0	0	0	0	1	0	0	0	0	1	0	0	0	0	0	0	0	0	0	0
	0	0	0	0	0	0	0	0	0	0	0	0	0	0	0	0	0	0	0	0	0	0	0	0	0	0	0	0	0	0	0	0	0	0	0	0	0	0	0	0	0	0	0	0	0	0	0	0	0
P24679_mutcall_filtered2	0	0	1	0	1	4	0	1	0	0	0	0	0	0	0	0	1	0	0	0	0	0	0	3	0	1	0	0	0	0	1	1	0	0	0	0	1	0	1	2	3	2	1	0	1	0	1	0	0
P25376_mutcall_filtered2	0	0	0	0	1	0	1	1	1	0	0	0	0	0	0	2	0	2	0	0	0	0	0	4	0	0	0	0	0	0	1	0	1	0	0	0	0	2	2	8	1	0	0	0	0	1	0	1	0
P24702_mutcall_filtered2	0	0	1	0	0	0	0	0	0	1	1	0	0	1	0	0	0	0	0	0	0	0	1	0	0	1	0	0	1	1	0	0	0	0	0	0	0	2	0	1	2	1	1	1	0	1	1	0	0
P18972_mutcall_filtered2	0	0	0	0	0	0	0	0	0	0	0	0	0	0	0	0	0	0	0	0	0	0	0	0	0	0	0	0	0	0	0	0	0	0	0	0	0	0	0	1	0	0	0	0	0	1	0	1	0
P20507_mutcall_filtered2	0	0	0	0	0	0	1	0	0	0	0	0	0	0	0	0	0	1	0	0	0	0	0	0	0	0	0	0	0	0	0	0	0	0	0	0	0	3	1	1	1	0	0	0	0	0	0	0	0
P21368_mutcall_filtered2	0	1	0	0	0	0	0	0	0	0	0	0	1	1	0	0	0	0	0	0	0	0	0	1	0	0	0	0	0	0	0	0	0	0	0	0	0	0	0	0	0	0	0	0	0	0	0	2	0
P13967_mutcall_filtered2	0	0	0	0	0	0	0	0	0	0	0	0	0	0	0	1	0	0	0	0	0	0	1	0	0	0	0	0	0	0	0	0	0	0	0	0	0	1	0	3	0	0	0	0	0	0	0	0	0
P21788_mutcall_filtered2	0	0	0	0	0	1	0	0	0	0	0	0	0	0	0	2	0	1	0	0	0	0	1	1	0	0	0	0	0	0	0	0	0	0	0	0	0	0	0	1	1	1	0	0	0	0	0	0	0
P23122_mutcall_filtered2	0	0	1	0	1	0	1	0	1	0	0	0	0	0	0	1	0	0	0	0	0	0	0	0	0	0	0	1	0	0	0	0	1	0	0	0	0	1	0	1	0	0	0	0	0	1	0	0	0
P19073_mutcall_filtered2	0	0	0	0	0	0	0	0	0	0	0	0	0	0	0	0	1	1	0	0	0	0	0	0	0	0	0	0	0	0	3	0	0	0	0	0	0	1	0	4	2	1	0	0	0	0	0	1	0
P19751_mutcall_filtered2	0	0	1	0	0	0	0	0	0	1	0	0	0	0	0	0	0	0	1	0	0	0	0	0	0	0	0	0	0	0	0	0	0	0	0	0	1	1	0	1	4	0	0	0	0	0	0	0	0
P21776_mutcall_filtered2	0	0	0	0	0	0	0	0	0	0	0	0	0	0	1	1	0	1	0	0	0	0	0	0	0	0	0	0	0	0	0	0	0	0	0	0	1	0	1	1	0	0	0	0	0	0	0	0	0
P14104_mutcall_filtered2	0	0	1	0	0	1	0	0	0	1	0	0	0	0	0	0	0	0	0	0	0	0	1	1	0	0	0	0	0	0	0	0	0	0	0	0	0	0	0	0	0	0	0	0	0	0	0	0	0
P22335_mutcall_filtered2	0	0	0	1	0	0	1	0	0	0	1	0	0	0	0	4	4	2	0	0	0	0	2	1	1	0	0	0	0	0	2	1	2	0	0	0	1	0	0	5	4	4	0	0	0	1	0	1	0
P15403_mutcall_filtered2	1	0	0	0	1	1	0	0	0	0	0	1	0	1	2	0	1	1	1	0	0	0	0	1	0	0	0	0	0	0	0	0	0	0	0	0	0	1	1	1	0	1	0	0	1	2	0	0	0
P21442_mutcall_filtered2	0	0	1	2	0	1	0	0	1	0	0	0	0	0	0	2	0	1	0	0	0	0	0	2	0	0	0	0	1	0	0	0	1	0	0	0	1	0	0	5	0	1	1	0	0	0	1	0	0
[truncated: 29 more columns]
