# Supplementary material for: CaMuS: simultaneous fitting and de novo imputation of cancer mutational signature
Source: Sci Rep. 2020 Nov 9;10:19316. doi: 10.1038/s41598-020-75753-8 (PMC7653908; doi:10.1038/s41598-020-75753-8)
Supplement: Supplementary file 2 — Supplementary Information 2. [file 41598_2020_75753_MOESM2_ESM.zip › suppMat/Neuroblasoma_datasets/SNV_Neuroblastoma.txt]

	A[C>A]A	A[C>A]C	A[C>A]G	A[C>A]T	C[C>A]A	C[C>A]C	C[C>A]G	C[C>A]T	G[C>A]A	G[C>A]C	G[C>A]G	G[C>A]T	T[C>A]A	T[C>A]C	T[C>A]G	T[C>A]T	A[C>G]A	A[C>G]C	A[C>G]G	A[C>G]T	C[C>G]A	C[C>G]C	C[C>G]G	C[C>G]T	G[C>G]A	G[C>G]C	G[C>G]G	G[C>G]T	T[C>G]A	T[C>G]C	T[C>G]G	T[C>G]T	A[C>T]A	A[C>T]C	A[C>T]G	A[C>T]T	C[C>T]A	C[C>T]C	C[C>T]G	C[C>T]T	G[C>T]A	G[C>T]C	G[C>T]G	G[C>T]T	T[C>T]A	T[C>T]C	T[C>T]G	T[C>T]T	A[T>A]A
P13264.vcf	43	16	2	22	72	13	8	30	69	13	7	40	59	35	1	78	7	5	3	1	7	3	2	6	2	2	0	1	7	1	2	7	21	10	30	9	12	8	17	13	14	12	33	9	11	13	15	16	12
P13967.vcf	66	30	1	32	67	27	14	52	55	23	5	58	65	41	4	89	12	8	4	18	11	10	1	10	3	6	6	7	10	6	2	15	36	15	34	18	18	15	26	25	19	13	20	15	15	22	18	52	21
P14104.vcf	24	15	1	12	23	14	1	14	17	9	1	14	32	18	0	13	15	6	1	6	2	6	3	2	6	4	7	4	3	5	1	8	21	9	12	11	10	8	11	12	5	5	3	9	13	14	4	20	24
P15239.vcf	154	48	5	63	145	41	13	87	228	41	16	150	164	78	16	245	22	9	3	6	4	11	7	14	8	14	17	8	9	10	1	20	43	17	34	24	17	16	30	34	16	10	37	25	23	32	24	99	67
P15303.vcf	7	4	4	8	12	3	0	6	9	4	0	7	8	4	4	13	7	1	0	4	1	2	1	2	0	4	0	0	3	3	0	2	15	0	5	3	7	2	5	4	3	1	9	1	3	5	2	11	8
P15403.vcf	31	21	4	27	31	18	4	28	44	14	6	26	33	20	3	48	8	4	1	7	9	5	1	9	6	5	12	4	7	7	1	14	44	11	72	22	19	17	43	24	22	10	44	19	14	25	22	32	19
P16885.vcf	3	0	0	0	2	0	1	1	0	0	0	1	2	1	0	4	2	0	0	2	0	0	0	1	1	1	2	2	0	1	0	3	9	1	3	1	1	1	2	2	2	0	3	0	1	3	2	3	5
P1695.vcf	35	19	3	14	13	11	4	17	20	16	4	17	36	15	1	37	18	13	4	14	14	6	6	12	7	13	32	12	14	12	8	30	42	35	47	29	54	65	33	50	43	27	34	25	51	60	21	62	33
P17240.vcf	12	7	2	5	14	4	2	3	6	5	1	5	8	18	2	13	5	3	0	6	4	3	0	6	4	0	1	6	5	7	2	8	13	5	3	5	9	8	6	7	6	5	4	4	11	6	2	15	10
P17344.vcf	6	1	1	2	3	0	1	1	4	1	0	1	2	2	0	3	3	0	1	3	0	0	1	1	0	0	0	0	1	1	1	4	4	0	2	3	3	2	3	1	1	0	0	3	1	3	3	3	3
P17612.vcf	2	6	1	4	1	2	1	5	4	2	2	2	6	2	0	11	3	2	0	0	0	2	1	1	1	0	0	1	0	2	0	2	12	1	2	8	2	1	7	3	1	1	5	4	1	8	5	14	5
P17683.vcf	179	90	13	104	110	102	14	88	122	69	11	68	154	123	22	195	72	56	17	91	53	56	16	63	40	42	2	61	91	91	11	143	141	43	86	108	109	73	73	92	108	76	78	77	143	102	48	121	63
P17831.vcf	70	21	7	31	90	26	13	48	165	16	3	100	84	50	10	139	14	12	0	14	6	7	3	5	2	4	1	5	8	12	1	22	37	11	25	20	22	12	25	23	24	8	25	12	23	15	18	30	11
P17861.vcf	80	44	4	48	78	30	14	44	65	31	6	44	88	63	8	129	23	16	7	16	10	18	6	16	4	18	3	14	17	15	4	42	44	32	31	41	41	21	29	32	32	28	28	29	41	24	12	30	19
P18478.vcf	9	4	2	5	8	0	3	4	9	3	3	7	8	3	0	12	12	1	0	2	0	1	0	1	3	2	1	3	3	2	0	6	20	2	7	3	4	3	6	10	2	1	6	2	4	10	5	15	11
P18699.vcf	9	4	3	1	6	5	2	4	6	3	0	3	9	3	1	12	2	2	1	2	0	4	1	1	1	1	0	3	6	1	0	6	14	3	11	8	4	4	3	3	0	0	4	0	1	2	2	10	9
P18728.vcf	58	30	3	21	33	17	5	33	40	16	4	28	35	24	4	50	21	14	8	16	10	14	4	9	4	10	1	11	10	13	1	28	38	19	26	24	23	20	24	33	20	22	24	27	19	19	13	44	21
P18972.vcf	24	9	2	12	23	9	0	11	15	5	2	12	11	8	1	26	7	4	1	5	1	5	1	4	2	2	0	3	3	6	1	4	21	5	7	13	10	9	11	16	8	9	5	10	7	7	4	16	18
P19073.vcf	175	70	14	104	639	122	80	324	312	63	21	195	284	155	24	444	21	26	8	35	18	21	4	23	12	13	3	10	24	28	4	40	78	35	40	60	49	44	41	62	59	27	27	41	59	48	21	50	23
P19537.vcf	61	16	7	25	39	20	5	34	117	14	7	49	49	39	8	89	18	3	3	7	5	4	4	11	3	7	1	7	8	10	4	16	30	6	28	20	13	6	23	15	9	9	17	16	12	12	9	18	14
P19743.vcf	16	15	1	10	15	13	2	6	6	7	1	3	10	5	1	9	7	2	2	8	0	3	1	1	3	4	5	7	5	5	2	12	13	7	6	9	8	8	6	6	3	5	12	7	7	14	3	10	6
P19751.vcf	27	23	3	16	17	13	4	16	11	5	1	13	30	20	4	19	5	4	1	7	2	6	1	7	8	4	1	7	8	8	1	8	20	7	9	11	14	14	7	17	15	7	10	8	21	16	5	17	6
P19885.vcf	28	22	3	21	30	10	4	22	14	11	2	14	18	15	1	30	9	9	0	14	6	8	0	10	2	6	1	6	6	13	1	15	24	13	11	13	18	17	7	17	19	10	11	10	15	15	10	6	7
P20471.vcf	49	21	3	24	38	26	3	22	30	14	5	8	58	41	7	41	21	11	3	16	7	6	3	7	6	12	28	11	23	24	7	36	39	9	13	26	26	20	6	16	28	19	10	17	43	21	8	56	37
P20507.vcf	20	6	0	5	16	3	0	10	10	4	0	11	17	3	0	18	2	4	1	0	1	5	2	3	1	2	2	0	1	1	1	4	14	4	5	8	6	5	7	12	2	2	10	2	3	7	4	16	12
P20807.vcf	11	7	0	4	11	3	0	4	5	3	0	3	11	5	0	9	1	2	0	2	3	0	1	2	2	1	0	1	5	0	1	5	16	7	6	12	5	4	5	5	6	3	6	5	8	4	5	5	7
P20865.vcf	50	28	3	35	25	27	6	23	31	20	8	29	36	25	7	57	21	6	4	18	6	11	6	10	10	6	0	10	12	10	4	30	38	22	65	29	28	20	41	22	24	21	45	16	25	26	31	24	18
P20920.vcf	81	52	7	59	144	54	18	82	77	37	5	70	92	46	9	139	27	19	2	30	19	18	5	15	12	15	5	15	19	16	0	30	60	30	37	39	50	35	29	42	27	35	46	30	38	43	18	38	31
P21368.vcf	58	14	5	33	79	20	8	43	109	21	4	75	77	36	10	135	9	6	1	6	7	4	0	5	1	5	0	3	3	3	4	14	25	8	38	16	8	10	29	14	15	7	25	8	9	9	6	21	11
P21442.vcf	81	38	4	43	80	42	6	48	80	41	6	56	71	57	7	87	35	16	5	28	11	24	6	19	21	13	2	14	22	21	2	35	68	37	32	40	38	40	23	27	35	31	36	25	44	37	19	48	14
P21641.vcf	10	3	0	3	6	4	0	4	5	3	0	0	7	2	1	14	4	4	0	4	2	2	0	2	0	0	0	3	4	2	0	7	14	5	6	4	3	4	1	4	2	2	6	3	4	5	1	6	9
P21702.vcf	113	59	11	47	118	42	14	63	75	32	5	64	76	56	9	122	43	15	10	27	17	17	10	19	13	16	10	20	28	28	2	61	79	38	44	57	40	52	26	76	39	29	43	44	46	64	22	123	47
P21776.vcf	41	14	3	28	73	21	9	41	99	22	9	45	60	32	6	121	10	5	6	10	7	1	1	3	5	10	0	5	6	10	2	10	30	9	36	17	27	11	27	21	9	7	32	13	19	14	17	15	16
P21788.vcf	39	10	5	24	40	6	7	12	79	10	4	48	37	22	7	70	11	3	3	7	2	2	1	3	1	0	3	2	3	2	0	6	24	6	14	7	4	7	9	5	7	7	15	4	16	9	8	25	15
P21924.vcf	130	43	6	60	214	48	21	103	269	41	11	161	166	82	24	289	27	15	7	23	17	10	10	23	9	9	3	26	26	16	4	46	72	36	75	53	48	42	46	47	44	19	55	35	45	35	28	47	24
P22265.vcf	51	11	2	20	128	22	11	60	65	6	2	56	65	29	7	92	8	4	2	9	3	6	0	10	4	4	2	5	4	2	2	7	18	10	22	16	9	15	20	15	17	12	14	15	18	12	13	25	11
P22283.vcf	17	3	1	4	16	5	2	12	9	3	0	2	15	6	1	13	4	2	1	4	4	1	1	2	3	2	0	1	1	3	0	7	12	3	12	4	4	3	4	6	3	1	7	6	1	4	5	9	15
P22335.vcf	171	59	12	98	310	79	27	156	216	60	11	100	189	130	23	252	56	41	12	32	27	32	5	33	17	30	30	26	39	50	4	59	80	41	40	72	90	58	32	58	60	53	35	54	89	74	21	56	33
P22388.vcf	56	33	3	25	44	24	7	32	86	14	7	50	48	39	5	83	20	8	7	8	4	6	7	6	6	7	2	7	15	6	2	19	42	13	48	25	21	11	32	25	17	9	29	9	22	29	21	39	36
P22396.vcf	70	26	3	27	39	16	2	34	49	19	0	23	45	25	3	56	17	5	3	13	21	9	1	14	7	11	18	17	10	14	2	35	51	12	30	25	27	14	26	27	14	12	25	15	34	20	11	64	35
P22496.vcf	61	17	4	31	36	15	3	27	20	7	3	9	13	12	5	13	25	4	3	8	10	2	3	4	34	5	4	4	24	12	7	20	38	46	30	67	32	25	13	25	15	10	21	20	28	33	13	113	103
P23067.vcf	137	65	15	81	272	70	21	128	143	35	8	78	166	77	16	210	40	20	11	40	22	18	5	22	12	17	7	16	19	27	4	37	86	32	28	71	51	47	31	53	36	29	24	41	53	41	24	73	29
P23103.vcf	135	63	5	64	148	77	15	70	125	34	11	58	112	83	15	161	40	29	10	29	24	28	9	24	12	26	7	25	17	33	7	58	79	35	39	53	31	44	34	56	54	31	33	25	67	66	24	85	24
P23122.vcf	68	21	5	45	117	24	16	77	221	34	9	171	150	68	17	238	4	4	3	7	1	1	1	2	5	4	4	4	6	1	1	13	16	12	16	10	15	8	18	25	9	5	15	8	13	9	12	7	5
P23206.vcf	32	12	4	10	55	10	6	19	35	10	3	16	25	12	1	29	14	4	2	2	10	1	1	9	2	5	1	3	4	4	3	12	24	6	19	11	8	6	11	11	8	6	10	3	10	11	5	24	8
P23229.vcf	68	15	2	15	52	14	1	38	74	9	6	59	81	22	7	114	15	3	3	9	7	2	3	8	4	3	10	8	11	10	1	9	31	5	22	10	10	5	18	20	8	5	19	15	15	15	8	55	21
P23267.vcf	60	25	1	21	36	20	8	27	35	8	4	20	32	29	2	39	31	10	6	15	6	10	1	12	6	8	4	7	10	18	4	18	48	11	18	23	11	37	17	43	25	11	17	16	16	34	12	70	15
P24478.vcf	29	22	2	19	15	30	8	21	31	10	8	14	10	15	2	22	17	5	5	9	11	8	8	11	23	7	3	8	10	7	10	22	33	39	40	38	26	25	24	14	27	13	24	13	8	31	7	23	4
P24632.vcf	61	20	5	23	41	22	7	23	40	14	4	10	18	21	6	26	13	8	2	6	12	8	2	9	14	7	3	6	11	9	6	19	25	18	25	25	14	11	17	16	13	12	18	14	8	23	10	28	24
P24679.vcf	90	47	7	52	119	54	14	68	104	45	10	47	90	93	9	110	66	43	5	36	30	34	15	29	22	25	5	14	27	29	8	55	103	46	58	52	71	75	38	79	57	78	47	52	71	85	30	74	28
P24702.vcf	114	37	9	44	86	42	17	45	85	26	7	53	87	37	12	73	34	14	19	26	20	19	9	23	21	20	9	18	21	23	12	47	75	90	80	55	56	69	50	89	33	39	78	50	64	76	28	194	41
P24885.vcf	96	20	9	34	80	34	9	58	75	19	8	35	65	28	7	89	29	10	3	10	5	16	6	13	28	7	11	15	12	6	15	27	55	60	63	37	47	40	20	44	26	18	42	19	23	46	20	131	42
P25012.vcf	131	42	10	59	105	35	10	58	110	21	13	73	94	39	7	140	43	17	14	24	14	5	9	29	15	18	8	14	20	23	7	46	79	37	35	51	35	25	33	53	39	21	31	28	46	42	36	116	49
P25114.vcf	66	33	4	25	37	23	5	23	21	19	6	15	37	24	1	25	33	10	5	15	10	14	12	19	12	15	8	6	12	8	5	36	58	22	24	31	28	30	24	52	20	9	21	16	26	39	17	66	22
P25262.vcf	118	40	6	45	139	54	11	49	94	35	12	52	88	53	13	113	30	18	6	25	15	16	2	23	12	18	11	14	22	23	3	30	56	33	48	29	52	31	27	47	38	28	27	22	48	62	15	122	23
P25376.vcf	91	76	6	65	60	59	8	48	71	41	5	42	58	77	9	89	29	22	9	29	16	20	7	33	17	16	4	23	21	32	5	49	51	31	40	62	56	40	31	55	38	42	33	24	59	50	21	61	27
[truncated: 47 more columns]
