# Supplementary material for: CaMuS: simultaneous fitting and de novo imputation of cancer mutational signature
Source: Sci Rep. 2020 Nov 9;10:19316. doi: 10.1038/s41598-020-75753-8 (PMC7653908; doi:10.1038/s41598-020-75753-8)
Supplement: Supplementary file 2 — Supplementary Information 2. [file 41598_2020_75753_MOESM2_ESM.zip › suppMat/Neuroblasoma_datasets/NB_ID83.txt]

	1:Del:C:0	1:Del:C:1	1:Del:C:2	1:Del:C:3	1:Del:C:4	1:Del:C:5	1:Del:T:0	1:Del:T:1	1:Del:T:2	1:Del:T:3	1:Del:T:4	1:Del:T:5	1:Ins:C:0	1:Ins:C:1	1:Ins:C:2	1:Ins:C:3	1:Ins:C:4	1:Ins:C:5	1:Ins:T:0	1:Ins:T:1	1:Ins:T:2	1:Ins:T:3	1:Ins:T:4	1:Ins:T:5	2:Del:R:0	2:Del:R:1	2:Del:R:2	2:Del:R:3	2:Del:R:4	2:Del:R:5	3:Del:R:0	3:Del:R:1	3:Del:R:2	3:Del:R:3	3:Del:R:4	3:Del:R:5	4:Del:R:0	4:Del:R:1	4:Del:R:2	4:Del:R:3	4:Del:R:4	4:Del:R:5	5:Del:R:0	5:Del:R:1	5:Del:R:2	5:Del:R:3	5:Del:R:4	5:Del:R:5	2:Ins:R:0
P13264	8	12	4	5	5	12	25	6	12	8	9	322	9	0	1	1	0	9	4	0	9	6	2	199	3	15	5	1	5	103	2	1	2	2	4	11	1	2	6	7	6	31	5	37	17	17	13	19	9
P13967	9	10	3	2	4	6	11	10	7	5	2	152	4	0	0	0	1	5	2	0	1	4	2	51	3	5	1	1	0	8	3	0	0	1	0	5	1	3	1	2	2	5	4	11	4	1	2	5	1
P14104	16	12	7	2	4	13	20	19	29	10	5	193	8	0	0	2	2	8	2	0	8	9	4	149	4	16	5	5	4	84	5	5	1	3	6	9	3	7	6	4	5	26	11	40	20	12	15	18	13
P15239	14	19	4	4	3	12	34	17	21	12	10	565	2	0	3	1	0	13	9	0	12	11	4	494	9	13	4	3	5	152	1	4	1	5	9	38	1	7	3	12	14	54	6	60	37	31	11	29	10
P15303	8	5	4	4	1	7	17	7	10	8	5	282	7	0	2	1	1	9	2	0	5	6	2	143	7	14	3	2	7	102	3	6	1	2	3	15	1	4	4	6	7	34	3	38	22	14	18	14	10
P15403	16	11	8	3	0	11	64	26	26	17	6	305	5	0	8	2	2	14	3	0	11	13	4	244	16	19	6	8	8	84	6	6	1	1	8	12	4	7	7	10	6	41	11	53	28	31	10	23	12
P16885	9	10	7	1	2	6	24	12	8	6	2	355	4	0	4	2	1	8	3	0	5	4	0	200	12	11	5	11	4	101	4	4	1	3	7	17	2	5	6	8	6	36	11	47	28	15	12	21	12
P1695	7	8	1	4	2	11	26	17	5	9	4	107	10	0	2	2	1	5	1	0	2	4	0	78	6	8	3	1	5	23	2	1	4	0	0	5	2	4	9	9	2	10	9	21	7	3	0	9	6
P17240	5	10	3	0	1	7	16	10	6	12	2	296	5	0	4	3	1	2	3	0	6	11	3	173	3	12	1	3	2	88	4	1	0	1	3	16	3	5	3	8	11	26	6	30	28	15	10	10	7
P17344	6	4	3	0	5	6	14	8	5	3	3	318	7	0	4	2	2	5	7	0	8	3	4	159	9	11	4	4	5	91	3	3	1	1	5	17	1	5	4	9	13	36	5	30	18	10	12	19	3
P17612	14	9	7	3	4	5	16	9	15	8	4	556	13	0	7	2	2	17	2	0	9	6	1	311	7	12	7	3	6	162	4	8	2	2	3	38	0	9	3	10	14	45	11	39	45	25	16	24	11
P17683	13	21	9	2	4	18	26	28	29	19	13	314	6	0	1	0	0	10	6	0	5	6	2	157	7	13	5	2	6	93	1	3	1	2	6	9	3	7	4	5	11	24	16	33	14	17	11	17	5
P17831	11	9	6	2	2	8	12	5	5	7	5	139	4	0	0	6	2	7	1	0	4	4	2	94	4	3	2	3	3	47	3	2	0	0	0	1	1	6	1	3	1	10	3	11	4	5	3	1	4
P17861	9	16	8	5	2	9	24	19	13	14	9	217	1	0	1	0	0	7	4	0	4	9	2	109	3	13	3	3	4	75	1	3	2	1	2	10	2	2	2	4	0	17	7	27	21	19	5	12	3
P18478	5	5	0	3	1	5	8	5	7	3	1	179	3	0	1	2	3	7	3	0	7	4	2	113	6	12	7	2	3	100	4	2	1	2	1	10	0	4	2	6	2	10	5	20	10	8	2	7	9
P18699	6	4	4	1	3	10	12	6	4	5	0	128	3	0	2	2	1	8	3	0	2	2	0	71	9	11	3	2	3	54	2	2	0	2	0	3	2	4	0	3	3	12	8	18	11	6	3	7	6
P18728	9	17	4	10	2	18	27	17	16	5	8	295	8	0	0	4	1	6	4	0	10	10	3	168	7	11	7	2	2	97	1	6	1	3	1	11	0	4	4	5	3	32	8	30	22	12	8	25	9
P18972	10	6	2	0	3	17	12	5	7	5	3	194	4	0	4	2	2	3	3	0	3	9	2	90	6	7	1	2	1	91	1	4	1	1	1	8	1	8	4	3	3	14	3	25	13	11	5	12	5
P19073	9	12	4	3	3	12	22	15	15	13	13	424	4	0	1	2	3	11	3	0	9	12	2	180	7	9	1	4	8	111	4	4	0	0	7	13	1	5	2	7	7	17	5	33	23	13	9	19	18
P19537	4	10	5	4	2	5	18	15	13	7	3	326	7	0	4	2	2	9	4	0	5	6	3	147	6	11	0	5	3	112	0	3	3	1	6	19	0	3	2	4	7	28	9	47	26	19	14	18	5
P19743	6	11	4	1	1	5	18	11	12	6	2	363	6	0	4	2	2	5	4	0	4	10	2	167	4	7	4	2	2	87	0	3	0	1	5	12	1	4	5	8	9	27	7	28	24	16	4	23	5
P19751	6	12	3	4	2	15	14	10	9	9	8	368	8	0	4	3	2	10	4	0	11	5	3	193	11	12	6	7	3	115	2	1	2	0	5	11	1	5	10	7	8	27	8	40	26	18	3	14	8
P19885	4	3	1	2	1	5	14	8	14	6	3	162	3	0	3	0	1	16	3	0	8	2	1	89	4	8	1	1	6	54	4	0	1	1	2	13	2	5	0	1	5	33	2	22	20	10	7	11	1
P20471	10	11	1	1	4	7	27	14	10	12	6	107	3	0	0	3	3	7	3	0	2	5	5	56	6	14	4	5	2	35	2	2	0	2	1	8	3	3	3	2	3	6	10	18	18	4	9	4	3
P20507	7	5	2	3	2	9	26	19	10	18	1	292	10	0	3	1	1	10	7	0	12	8	4	177	15	17	7	9	4	91	5	2	0	4	5	17	0	6	5	4	12	35	3	47	34	24	5	21	9
P20807	8	3	3	6	2	6	20	6	9	6	2	284	10	0	1	3	1	5	7	0	9	8	5	124	6	9	4	5	2	108	0	6	0	1	2	5	4	5	2	9	6	38	5	24	22	8	9	17	9
P20865	7	10	2	2	1	4	5	6	4	8	2	98	5	0	1	0	0	4	1	0	5	4	0	64	4	3	1	0	1	27	2	1	2	0	0	8	1	4	0	4	2	8	4	9	2	3	1	7	3
P20920	11	35	5	8	4	9	21	16	20	11	5	342	9	0	3	2	3	7	8	0	5	13	0	182	12	10	2	4	5	103	4	2	0	2	1	20	2	4	1	7	4	24	7	36	22	13	9	19	7
P21368	10	4	1	2	1	7	24	9	9	10	4	234	3	0	2	1	0	4	5	0	5	6	1	162	7	6	5	6	3	33	2	4	0	0	1	5	3	2	4	6	4	14	2	15	9	8	3	4	3
P21442	15	12	4	1	1	8	19	25	18	15	13	234	9	0	4	2	0	10	1	0	7	10	5	203	8	11	5	7	5	67	2	2	2	3	4	11	5	3	5	6	5	20	13	19	25	14	3	12	7
P21641	24	7	3	2	1	7	33	13	18	12	8	155	8	0	2	3	1	7	6	0	8	8	5	150	10	16	6	7	10	85	4	6	0	0	3	11	1	13	9	10	7	28	11	47	29	17	14	25	10
P21702	12	19	9	6	4	15	23	11	21	19	13	707	5	0	6	2	1	11	6	0	8	12	5	519	8	20	7	0	2	169	2	5	2	2	10	29	1	6	6	9	7	36	13	46	28	21	11	18	11
P21776	4	12	3	2	1	8	14	8	5	5	10	226	8	0	2	6	1	7	2	0	5	3	2	159	11	5	5	3	2	69	2	1	2	0	2	12	3	3	1	2	2	27	2	28	14	7	8	12	3
P21788	15	11	7	0	1	9	16	7	9	6	7	291	4	0	3	0	3	12	4	0	4	6	3	130	6	15	5	4	3	100	4	5	2	1	2	15	2	4	2	6	4	28	8	26	21	18	11	12	9
P21924	7	15	5	5	5	13	33	18	22	9	14	334	9	0	5	1	2	8	2	0	11	8	5	180	20	9	5	6	3	97	4	6	0	2	2	29	1	5	3	5	12	29	3	41	33	16	13	20	13
P22265	8	11	5	2	0	10	12	13	9	7	1	299	4	0	3	3	2	10	4	0	9	5	0	141	4	11	1	6	4	93	4	3	2	3	6	13	2	2	4	7	6	26	5	40	15	16	13	20	4
P22283	12	14	3	2	2	10	50	13	13	15	4	289	10	0	1	1	1	10	4	0	10	9	1	258	3	22	4	10	4	117	6	2	1	1	5	43	4	6	6	5	20	20	6	56	32	12	7	9	10
P22335	19	18	11	4	2	9	25	18	18	12	10	158	2	0	0	1	0	10	0	0	4	4	1	96	6	7	4	2	2	30	3	3	1	1	0	8	1	3	3	2	5	9	8	15	5	6	4	3	6
P22388	10	5	3	1	0	12	14	10	9	9	1	259	6	0	1	3	0	9	2	0	4	6	3	164	5	5	3	3	1	49	3	1	1	2	0	12	1	4	1	7	2	5	6	22	18	5	5	7	9
P22396	11	15	4	2	2	9	43	12	13	13	3	161	6	0	0	0	1	4	4	0	4	6	2	125	8	12	1	3	5	45	2	3	0	1	2	3	0	5	4	1	6	18	3	20	15	12	7	11	6
P22496	9	12	5	1	0	8	7	12	7	6	5	300	2	0	2	3	4	5	3	0	6	10	3	197	9	14	5	4	5	59	4	5	3	3	3	7	0	8	4	7	5	37	3	29	16	10	11	12	8
P23067	13	17	7	2	1	12	20	16	17	16	7	216	6	0	4	2	1	8	2	0	5	9	1	158	4	9	2	5	0	66	6	1	1	0	1	13	3	2	2	3	9	15	10	27	22	12	3	6	11
P23103	12	14	10	3	2	6	21	16	15	14	7	548	9	0	8	3	5	14	2	0	8	11	2	442	6	18	8	3	4	145	2	9	4	2	3	20	3	14	8	10	14	33	8	58	29	12	11	17	14
P23122	6	6	2	1	3	13	17	7	10	6	0	190	2	0	3	3	0	2	2	0	3	3	0	78	8	8	4	0	3	14	2	2	1	2	1	3	0	4	1	5	3	5	1	6	5	4	1	4	5
P23206	8	11	3	4	4	9	16	9	16	12	4	553	16	0	8	2	0	13	5	0	9	9	3	603	5	15	5	2	7	145	1	1	3	0	7	21	3	9	2	9	9	27	14	41	25	10	11	17	20
P23229	7	11	2	1	0	12	21	7	15	4	2	112	7	0	0	1	1	7	3	0	3	3	0	82	8	5	2	1	2	38	2	2	1	0	2	10	1	4	5	3	4	6	2	14	19	4	3	3	6
P23267	11	16	6	6	5	16	30	16	11	10	6	414	9	0	2	0	1	9	9	0	5	7	6	276	8	11	4	6	3	88	2	3	2	2	5	13	2	4	4	2	4	31	5	41	26	15	7	15	6
P24478	14	16	5	3	3	18	14	12	13	13	9	338	5	0	6	1	1	14	3	0	8	8	5	237	9	9	6	4	4	72	3	5	0	3	1	11	5	7	2	3	7	35	6	21	16	6	3	8	15
P24632	14	13	3	4	5	12	20	10	17	9	8	265	11	0	5	4	5	12	11	0	12	12	5	209	7	13	2	4	4	48	2	5	0	2	4	4	4	7	6	1	1	22	3	30	7	8	8	8	4
P24679	12	17	7	5	2	8	16	14	23	11	5	618	12	0	8	7	0	20	6	0	8	15	4	492	8	15	5	2	4	147	3	6	6	4	6	32	3	6	5	8	8	49	7	57	38	28	9	13	15
P24702	15	16	16	8	6	23	11	10	16	14	3	751	13	0	4	3	3	12	10	0	11	16	6	401	9	9	6	4	3	126	12	6	3	5	6	30	4	12	4	9	10	69	8	58	34	25	25	37	19
P24885	6	18	4	3	2	7	10	9	8	6	4	580	12	0	7	2	1	10	7	0	10	10	3	397	5	13	4	1	5	135	3	5	0	1	2	12	7	4	4	9	6	56	7	29	23	18	12	26	14
P25114	10	18	2	3	1	15	10	10	18	11	4	671	11	0	6	1	2	14	7	0	12	6	1	562	7	5	5	6	5	164	7	7	4	1	5	31	1	6	8	9	13	36	8	48	34	25	10	10	15
P25262	15	18	7	7	4	16	20	13	19	9	3	691	14	0	8	5	1	13	8	0	10	6	2	380	12	10	2	2	1	120	3	4	1	4	5	16	1	6	5	6	7	52	9	52	31	20	21	29	13
P25376	17	16	10	10	4	11	23	18	15	8	7	544	13	0	6	4	0	15	7	0	5	10	7	469	14	8	3	4	2	115	8	6	0	2	6	15	2	4	7	7	10	33	4	51	33	22	5	14	12
[truncated: 34 more columns]
