# Supplementary material for: CaMuS: simultaneous fitting and de novo imputation of cancer mutational signature
Source: Sci Rep. 2020 Nov 9;10:19316. doi: 10.1038/s41598-020-75753-8 (PMC7653908; doi:10.1038/s41598-020-75753-8)
Supplement: Supplementary file 2 — Supplementary Information 2. [file 41598_2020_75753_MOESM2_ESM.zip › suppMat/Simulated_TwoDominant/50samples-5000mutations]

	ACA>AAA	ACC>AAC	ACG>AAG	ACT>AAT	CCA>CAA	CCC>CAC	CCG>CAG	CCT>CAT	GCA>GAA	GCC>GAC	GCG>GAG	GCT>GAT	TCA>TAA	TCC>TAC	TCG>TAG	TCT>TAT	ACA>AGA	ACC>AGC	ACG>AGG	ACT>AGT	CCA>CGA	CCC>CGC	CCG>CGG	CCT>CGT	GCA>GGA	GCC>GGC	GCG>GGG	GCT>GGT	TCA>TGA	TCC>TGC	TCG>TGG	TCT>TGT	ACA>ATA	ACC>ATC	ACG>ATG	ACT>ATT	CCA>CTA	CCC>CTC	CCG>CTG	CCT>CTT	GCA>GTA	GCC>GTC	GCG>GTG	GCT>GTT	TCA>TTA	TCC>TTC	TCG>TTG	TCT>TTT	ATA>AAA
sample_ 1	59	48	7	46	78	49	23	47	89	47	3	84	70	71	18	101	50	24	10	38	35	32	14	40	23	15	3	27	19	32	2	40	99	111	223	79	98	161	158	117	77	107	148	86	79	170	108	90	69
sample_ 2	71	56	5	35	81	40	18	65	93	34	12	63	79	51	10	107	40	27	8	36	28	30	13	44	21	15	5	27	17	35	7	42	89	77	250	75	65	116	164	79	86	106	178	60	65	117	142	78	82
sample_ 3	80	48	10	48	113	38	18	64	109	36	10	89	95	82	16	128	37	33	8	42	27	28	8	35	18	17	7	22	24	46	7	48	95	108	239	88	93	146	151	129	84	130	157	93	69	178	132	92	44
sample_ 4	89	38	5	51	106	53	17	60	111	40	13	71	69	64	13	123	48	23	11	44	23	32	11	47	34	22	4	24	24	40	6	54	80	88	183	99	111	157	135	113	67	125	130	81	77	172	110	109	56
sample_ 5	80	63	11	47	85	45	23	51	102	36	5	70	83	73	14	111	52	30	12	48	32	20	12	47	25	20	6	30	26	37	15	57	100	112	257	103	85	158	162	121	101	119	217	104	80	152	137	92	32
sample_ 6	83	57	7	34	97	46	18	68	119	52	11	84	96	87	16	128	35	24	18	54	30	36	9	50	20	16	4	33	20	36	7	49	88	79	213	72	89	110	148	80	92	92	146	64	48	121	89	72	56
sample_ 7	67	48	4	56	70	41	16	53	69	35	7	58	54	65	11	108	43	28	11	37	28	20	16	33	22	14	0	31	30	36	8	54	94	130	216	88	81	167	176	140	89	131	150	99	54	181	129	113	61
sample_ 8	74	63	8	50	98	57	15	73	88	46	5	72	83	80	20	111	65	40	9	65	38	39	11	56	24	19	2	32	37	60	11	80	95	85	219	80	83	107	133	102	80	98	120	76	54	124	109	80	56
sample_ 9	72	40	7	44	94	50	20	57	129	45	10	72	72	72	20	120	28	18	20	46	18	23	12	35	21	20	4	25	24	38	5	40	101	81	251	84	78	135	157	118	96	130	167	82	74	147	125	105	48
sample_ 10	85	43	8	52	74	47	10	60	79	45	8	50	80	61	22	101	42	30	14	56	29	34	12	36	16	13	3	33	35	44	7	59	91	139	243	98	86	198	163	127	82	142	191	125	59	193	104	117	36
sample_ 11	69	48	7	53	84	53	15	66	108	39	4	57	85	88	17	110	51	32	11	65	30	36	11	67	28	24	7	26	29	46	6	63	97	135	202	99	92	184	87	146	74	137	109	101	79	202	91	112	28
sample_ 12	87	41	6	46	85	45	14	63	101	30	7	66	69	80	8	116	44	22	9	40	23	19	18	41	18	22	4	26	22	34	6	51	122	127	354	69	102	150	214	120	93	160	224	87	63	164	164	86	40
sample_ 13	81	52	12	55	89	57	15	57	92	39	8	48	61	81	18	132	46	32	19	39	45	32	12	74	23	25	3	32	28	66	6	70	105	91	274	76	97	104	152	100	89	100	168	75	54	142	127	77	31
sample_ 14	81	54	7	27	101	45	24	65	95	32	11	65	70	66	19	114	35	24	8	38	26	27	12	37	19	23	3	20	23	25	4	44	79	114	260	97	82	187	193	115	108	138	173	112	64	181	136	112	57
sample_ 15	95	45	9	43	124	49	18	64	96	35	4	74	82	67	17	116	40	27	11	41	25	26	15	30	18	14	2	15	30	35	8	51	98	143	302	103	84	149	180	125	93	149	186	75	68	188	137	128	33
sample_ 16	84	46	8	47	102	37	12	65	66	28	3	61	68	74	14	94	38	23	17	51	41	32	6	39	19	18	2	39	37	46	3	53	93	112	229	95	80	154	154	112	102	126	135	69	64	150	110	97	57
sample_ 17	86	69	5	44	116	58	20	57	113	49	5	93	103	75	15	143	47	31	14	38	27	28	11	58	22	18	2	34	22	38	3	67	110	88	241	80	82	140	148	98	95	117	161	73	76	135	115	98	37
sample_ 18	95	50	11	60	105	51	16	62	129	46	11	88	102	75	20	147	48	18	11	65	32	29	5	50	28	18	6	26	21	46	5	70	100	82	228	77	82	125	151	97	79	80	152	76	52	108	124	77	38
sample_ 19	72	44	7	46	60	40	14	48	96	27	10	56	61	66	18	83	34	20	6	42	26	22	10	39	14	20	3	22	19	27	2	39	99	109	288	91	102	124	182	104	88	112	215	86	57	121	141	85	60
sample_ 20	68	44	10	45	85	38	13	51	85	37	10	54	57	64	10	116	33	20	15	34	23	19	8	32	11	18	4	19	24	30	3	53	112	96	297	94	95	174	200	116	94	151	192	103	58	161	131	120	55
sample_ 21	93	50	12	62	102	60	13	56	120	41	12	78	75	72	14	124	46	20	13	34	21	27	12	43	17	30	5	29	34	49	5	72	97	96	314	84	84	110	184	84	86	117	238	66	69	117	146	97	45
sample_ 22	72	52	8	50	91	46	13	58	94	46	13	64	75	63	17	115	44	31	6	51	33	37	12	67	16	22	3	41	25	45	7	69	106	137	202	84	96	134	134	117	82	114	140	78	57	166	98	92	62
sample_ 23	78	47	7	51	83	45	12	52	111	30	9	61	82	69	23	112	32	30	6	33	33	24	17	36	17	12	4	27	21	37	4	58	78	96	262	72	80	146	131	122	73	109	128	81	79	150	117	89	65
sample_ 24	78	51	4	47	88	39	12	62	104	33	11	75	81	65	18	117	45	30	7	43	34	26	17	44	23	20	4	34	35	35	7	51	105	132	209	95	95	170	149	137	84	147	143	103	76	206	115	141	44
sample_ 25	84	52	7	59	84	60	14	64	104	30	11	74	93	71	11	150	38	19	16	33	35	27	9	50	23	16	3	24	30	39	9	43	85	103	187	72	84	120	125	120	84	116	159	74	48	151	96	93	65
sample_ 26	75	59	10	47	73	41	19	53	103	30	7	71	77	65	19	115	37	25	12	37	30	30	7	55	26	22	3	21	27	43	4	47	107	105	314	83	96	141	186	99	85	123	214	78	65	151	149	105	55
sample_ 27	85	48	7	46	109	57	26	74	109	42	15	80	92	69	17	115	35	22	9	39	25	28	11	41	25	23	2	36	18	42	10	50	82	125	202	84	90	156	160	116	85	137	165	92	92	174	118	101	58
sample_ 28	88	43	10	40	92	41	13	51	92	36	15	70	67	71	22	101	50	26	10	40	30	31	13	42	24	24	3	27	24	32	7	59	112	142	287	100	102	171	177	113	121	122	173	98	74	168	165	80	33
sample_ 29	89	38	4	52	107	52	18	64	110	34	9	106	90	70	20	129	36	17	10	44	24	30	16	38	14	19	3	27	32	47	2	40	85	118	226	85	79	146	157	102	82	128	146	94	71	136	101	79	42
sample_ 30	69	47	6	51	102	38	19	73	127	48	12	72	83	70	18	139	40	27	7	40	40	22	19	44	19	14	5	42	26	31	9	44	93	104	202	73	101	151	145	117	71	125	123	84	67	166	107	110	49
sample_ 31	99	52	9	57	128	59	17	72	128	43	8	85	81	70	14	179	58	23	11	46	33	26	16	46	11	29	8	36	27	38	9	66	77	89	213	76	76	99	153	75	69	80	135	79	60	112	106	62	58
sample_ 32	84	44	5	50	98	45	19	65	137	43	10	86	84	75	19	151	46	30	7	42	30	29	6	34	25	17	2	26	28	45	6	55	84	118	175	83	83	169	133	124	65	125	140	88	53	191	103	118	51
sample_ 33	96	60	6	50	84	41	19	62	93	48	5	59	65	82	15	106	42	35	11	51	30	23	6	55	19	23	2	27	27	41	4	64	85	82	284	90	89	103	197	103	102	120	194	80	54	121	133	87	52
sample_ 34	85	49	4	50	89	49	19	72	101	40	7	69	79	78	17	101	46	27	14	51	33	32	13	39	10	23	3	24	22	44	7	54	100	86	219	76	73	118	132	98	85	92	141	61	65	123	111	89	88
sample_ 35	85	59	5	45	78	52	15	63	107	39	10	83	103	63	15	151	44	20	9	42	23	20	6	39	20	22	5	17	22	41	2	39	108	133	229	98	98	172	145	111	89	130	157	102	68	175	116	115	63
sample_ 36	89	36	6	63	104	45	21	70	117	55	9	89	90	68	19	119	52	27	8	52	34	38	10	57	31	22	6	31	32	58	7	54	88	64	221	76	92	87	144	91	68	87	126	73	57	112	96	72	63
sample_ 37	78	37	4	38	82	50	14	75	68	40	5	64	64	66	13	120	39	27	20	35	41	31	8	51	16	26	0	20	21	30	12	57	88	125	271	87	97	174	135	118	82	145	197	78	69	158	114	104	59
sample_ 38	81	50	9	50	99	39	10	55	89	28	7	62	76	77	18	101	51	26	13	46	30	27	15	59	37	24	2	21	34	41	6	67	106	104	273	74	91	139	178	90	89	103	176	63	63	150	146	101	52
sample_ 39	63	49	7	52	71	53	17	39	80	26	5	57	73	65	17	105	40	30	12	37	27	25	6	41	28	10	0	25	22	36	8	52	66	132	231	96	93	173	118	120	82	119	135	73	67	165	120	111	65
sample_ 40	92	55	6	53	114	52	18	65	114	34	7	69	82	84	16	142	37	24	8	48	25	28	12	56	18	26	2	34	28	42	8	66	82	97	274	89	82	131	158	118	90	103	154	64	53	152	119	116	45
sample_ 41	102	49	12	51	132	63	26	71	149	51	10	110	94	80	21	159	54	29	10	41	25	27	10	50	21	24	4	23	24	48	7	63	87	133	208	80	71	167	132	127	85	117	124	73	73	167	109	123	39
sample_ 42	85	57	7	41	82	47	20	53	80	52	7	56	80	80	16	111	58	27	19	46	27	52	10	49	25	25	1	32	32	47	11	73	80	94	176	84	76	133	141	128	97	137	129	95	65	135	88	77	56
sample_ 43	81	48	9	46	83	39	18	61	81	39	17	70	79	54	17	100	48	25	11	46	38	44	15	44	24	20	1	35	29	58	6	64	78	82	276	86	103	139	155	99	85	113	132	84	57	114	111	83	52
sample_ 44	88	58	7	64	98	47	18	64	112	37	13	68	85	78	16	130	47	29	5	53	32	25	13	37	15	19	5	29	19	30	8	52	108	88	265	74	83	121	137	97	104	104	159	87	65	127	111	94	59
sample_ 45	74	64	4	41	98	42	26	69	146	41	8	91	85	66	21	167	39	27	11	35	28	27	18	39	23	15	2	21	25	47	7	57	81	90	270	84	98	115	159	108	77	102	190	85	56	111	130	112	65
sample_ 46	88	51	8	52	97	49	16	69	110	39	6	77	58	83	12	119	35	26	14	57	33	22	13	49	32	24	3	26	27	44	3	46	93	82	305	86	99	131	175	92	79	101	154	73	61	116	162	82	39
sample_ 47	107	49	8	58	107	56	14	59	120	35	10	91	88	90	18	144	40	18	6	46	26	20	12	37	22	14	5	27	30	46	8	46	81	111	282	91	79	166	164	112	80	134	177	91	68	169	145	108	35
sample_ 48	97	65	9	42	76	39	10	57	89	37	5	63	87	45	13	94	32	32	4	40	19	24	8	40	13	18	1	25	25	32	3	38	96	81	350	80	95	125	217	92	99	112	205	85	68	108	160	90	45
sample_ 49	91	55	7	47	88	40	11	59	97	46	4	69	66	46	13	115	41	30	12	37	24	21	14	44	29	14	2	33	40	34	6	52	97	110	224	99	78	176	142	126	94	146	156	84	76	167	120	105	43
sample_ 50	83	41	11	45	92	47	15	65	129	42	6	65	68	55	8	136	43	15	12	47	22	28	9	43	16	22	3	39	27	37	4	64	88	114	260	76	81	177	163	116	77	113	151	90	61	167	139	110	69
[truncated: 47 more columns]
