# Supplementary material for: CaMuS: simultaneous fitting and de novo imputation of cancer mutational signature
Source: Sci Rep. 2020 Nov 9;10:19316. doi: 10.1038/s41598-020-75753-8 (PMC7653908; doi:10.1038/s41598-020-75753-8)
Supplement: Supplementary file 2 — Supplementary Information 2. [file 41598_2020_75753_MOESM2_ESM.zip › suppMat/Simulated_TwoDominant/25samples-2500mutations]

	ACA>AAA	ACC>AAC	ACG>AAG	ACT>AAT	CCA>CAA	CCC>CAC	CCG>CAG	CCT>CAT	GCA>GAA	GCC>GAC	GCG>GAG	GCT>GAT	TCA>TAA	TCC>TAC	TCG>TAG	TCT>TAT	ACA>AGA	ACC>AGC	ACG>AGG	ACT>AGT	CCA>CGA	CCC>CGC	CCG>CGG	CCT>CGT	GCA>GGA	GCC>GGC	GCG>GGG	GCT>GGT	TCA>TGA	TCC>TGC	TCG>TGG	TCT>TGT	ACA>ATA	ACC>ATC	ACG>ATG	ACT>ATT	CCA>CTA	CCC>CTC	CCG>CTG	CCT>CTT	GCA>GTA	GCC>GTC	GCG>GTG	GCT>GTT	TCA>TTA	TCC>TTC	TCG>TTG	TCT>TTT	ATA>AAA
sample_ 1	47	36	3	22	62	29	7	39	56	20	2	43	46	45	12	73	28	8	2	20	24	14	8	22	9	14	4	22	14	15	1	28	55	42	111	45	39	66	98	61	42	64	73	33	31	76	69	54	9
sample_ 2	40	29	1	22	37	14	5	24	41	22	2	28	27	30	7	44	18	19	7	31	14	14	6	18	11	18	0	30	17	27	2	28	49	56	149	43	42	87	77	64	35	65	94	56	33	70	62	51	31
sample_ 3	35	18	5	23	56	32	6	28	37	17	4	38	38	34	10	46	15	12	0	14	11	9	5	15	11	10	1	10	10	26	0	24	50	36	172	41	49	58	97	46	35	40	106	37	24	58	75	29	37
sample_ 4	49	27	2	23	56	16	7	38	56	19	4	40	53	35	13	67	12	10	7	26	17	13	7	19	8	9	2	17	9	20	2	25	50	40	137	32	55	53	94	43	39	56	86	36	34	57	53	28	26
sample_ 5	40	20	1	26	63	27	5	40	41	27	3	42	34	35	10	61	22	9	4	30	23	12	3	24	10	12	2	21	20	28	3	31	44	47	124	41	49	60	81	54	38	53	56	56	37	81	60	53	25
sample_ 6	43	30	1	22	56	23	10	31	60	21	3	34	38	41	10	56	18	9	5	21	16	19	5	21	10	9	1	11	17	24	2	24	46	44	116	47	37	52	81	46	45	35	89	34	39	58	61	44	20
sample_ 7	40	23	5	20	62	24	16	41	74	28	7	42	40	36	9	58	13	11	4	22	11	14	6	23	9	5	2	14	14	13	2	20	45	56	122	52	30	51	67	61	29	54	78	37	33	69	57	48	25
sample_ 8	36	16	2	21	35	25	9	34	26	16	8	29	23	31	4	52	20	18	2	30	26	13	8	29	13	7	0	13	17	19	2	33	45	49	88	44	48	77	77	76	34	56	61	46	40	73	45	63	29
sample_ 9	43	20	10	18	51	31	9	42	57	30	6	41	40	37	8	66	14	10	4	31	14	13	5	20	11	9	1	17	7	16	3	19	43	66	115	46	47	72	60	61	43	55	74	57	35	94	46	48	27
sample_ 10	33	21	4	25	34	30	8	27	43	7	8	38	37	25	8	54	30	11	6	25	9	14	11	26	11	12	0	14	12	16	4	38	39	44	109	49	42	63	75	47	47	50	66	43	24	70	49	51	33
sample_ 11	45	27	1	23	49	16	5	25	72	16	6	30	45	38	7	76	16	12	5	18	16	16	7	14	5	9	0	12	13	22	5	33	40	50	145	32	53	69	80	70	43	75	108	49	41	85	84	59	17
sample_ 12	54	18	7	22	58	19	7	32	72	20	3	42	56	43	13	66	19	8	9	9	6	9	5	16	6	9	0	17	11	20	1	14	47	64	122	39	47	84	71	50	40	67	70	35	30	101	66	53	32
sample_ 13	46	26	2	23	61	24	5	28	63	19	4	47	40	35	8	83	25	10	5	16	6	15	5	16	17	4	1	12	12	13	3	20	49	63	104	40	43	72	72	62	53	70	65	48	38	91	44	50	29
sample_ 14	46	27	6	23	38	18	5	22	60	15	5	35	45	34	8	65	17	9	4	23	14	12	9	26	8	12	0	16	9	25	1	23	43	59	97	42	43	75	67	59	48	61	67	43	45	76	34	48	31
sample_ 15	50	29	5	26	52	28	5	30	66	29	8	19	47	37	6	66	25	6	7	21	18	12	6	26	11	15	0	20	19	24	1	34	53	36	133	43	33	56	91	57	38	52	88	43	35	73	75	47	19
sample_ 16	37	28	3	18	58	30	15	33	84	25	7	36	44	32	11	52	22	14	4	21	22	18	6	27	12	10	2	16	18	31	3	20	42	55	98	45	28	65	65	49	42	53	73	29	25	71	46	56	29
sample_ 17	31	22	3	28	53	22	14	33	47	30	6	33	32	37	9	72	21	12	6	28	14	10	3	26	11	11	1	17	14	21	2	21	49	57	97	36	51	60	63	56	48	68	57	41	33	58	48	64	28
sample_ 18	40	20	4	24	50	19	9	38	55	13	6	40	47	32	7	71	23	14	9	25	21	14	7	21	15	15	1	17	11	24	3	30	31	64	82	40	38	73	71	46	40	71	83	47	28	88	65	55	38
sample_ 19	35	20	2	24	43	21	12	30	33	16	1	29	34	35	9	45	22	15	2	19	12	26	3	19	6	12	2	15	16	17	2	22	64	77	130	52	40	79	88	70	45	73	92	44	36	87	65	60	20
sample_ 20	38	30	1	29	54	29	9	44	57	19	3	51	41	41	11	58	17	10	8	36	20	17	5	21	9	10	5	11	11	28	3	22	46	54	76	39	53	59	50	50	28	61	55	37	30	71	46	59	26
sample_ 21	46	22	3	26	45	29	10	35	60	22	7	33	41	22	15	50	16	8	5	17	6	9	7	14	9	11	1	8	12	17	3	23	51	53	141	42	45	73	95	55	56	52	102	46	39	80	65	54	30
sample_ 22	38	25	8	30	44	23	6	36	51	29	8	44	44	39	9	61	18	17	6	22	13	16	8	25	13	9	2	15	7	21	4	29	54	49	147	36	54	67	70	48	41	46	71	33	24	64	57	36	22
sample_ 23	44	17	5	24	55	18	10	30	57	23	5	41	48	33	5	68	18	15	1	19	12	13	4	21	8	8	1	8	9	11	1	14	46	54	170	49	49	65	82	51	31	74	83	58	32	74	51	55	20
sample_ 24	49	22	1	24	40	22	8	49	40	31	0	35	42	39	9	69	19	9	5	18	18	14	7	30	8	11	3	21	15	21	3	30	52	63	90	45	40	66	54	60	41	70	61	32	31	85	51	52	32
sample_ 25	42	25	1	18	62	29	7	33	74	25	4	42	59	55	16	75	24	15	7	29	16	10	8	28	6	5	3	20	18	24	2	28	37	47	98	45	48	94	66	55	34	56	68	38	39	79	38	42	22
[truncated: 47 more columns]
