# Supplementary material for: CaMuS: simultaneous fitting and de novo imputation of cancer mutational signature
Source: Sci Rep. 2020 Nov 9;10:19316. doi: 10.1038/s41598-020-75753-8 (PMC7653908; doi:10.1038/s41598-020-75753-8)
Supplement: Supplementary file 2 — Supplementary Information 2. [file 41598_2020_75753_MOESM2_ESM.zip › suppMat/Simulated_TwoDominant/25samples-20000mutations.txt]

	A[C>A]A	A[C>A]C	A[C>A]G	A[C>A]T	C[C>A]A	C[C>A]C	C[C>A]G	C[C>A]T	G[C>A]A	G[C>A]C	G[C>A]G	G[C>A]T	T[C>A]A	T[C>A]C	T[C>A]G	T[C>A]T	A[C>G]A	A[C>G]C	A[C>G]G	A[C>G]T	C[C>G]A	C[C>G]C	C[C>G]G	C[C>G]T	G[C>G]A	G[C>G]C	G[C>G]G	G[C>G]T	T[C>G]A	T[C>G]C	T[C>G]G	T[C>G]T	A[C>T]A	A[C>T]C	A[C>T]G	A[C>T]T	C[C>T]A	C[C>T]C	C[C>T]G	C[C>T]T	G[C>T]A	G[C>T]C	G[C>T]G	G[C>T]T	T[C>T]A	T[C>T]C	T[C>T]G	T[C>T]T	A[T>A]A
sample_ 1	246	157	22	156	302	175	53	210	351	132	34	240	258	230	54	407	169	101	43	161	113	94	44	159	75	79	17	105	101	143	27	194	338	499	851	388	364	677	560	491	348	561	617	366	260	739	392	492	229
sample_ 2	359	209	31	214	416	215	70	253	496	151	38	317	337	273	61	568	152	103	44	168	105	85	44	167	73	78	19	108	95	150	29	181	388	378	1187	319	352	534	744	461	363	451	750	360	256	563	597	369	206
sample_ 3	342	172	13	181	341	181	83	250	428	146	32	248	350	246	68	548	134	90	33	138	89	107	31	147	77	61	11	96	97	130	25	207	333	467	946	360	361	575	635	413	314	537	641	294	270	658	423	451	273
sample_ 4	385	210	28	197	399	196	77	271	426	163	42	306	352	275	58	513	199	106	51	200	140	91	47	187	81	88	11	147	120	178	31	223	394	460	1109	338	354	537	665	435	322	477	712	332	256	565	483	422	160
sample_ 5	338	183	26	168	372	188	75	238	465	141	38	286	336	304	67	526	144	88	19	131	98	90	40	152	67	70	13	81	81	134	18	201	377	482	1210	402	388	677	747	485	345	551	789	374	318	691	558	442	164
sample_ 6	328	187	22	234	385	200	66	265	385	188	40	299	295	297	68	507	195	102	46	186	120	119	50	165	93	76	9	134	111	162	19	252	384	480	900	410	328	668	569	490	332	479	524	339	281	748	434	495	178
sample_ 7	329	171	24	190	382	205	69	245	425	145	39	272	324	281	65	503	180	101	41	167	114	99	53	181	76	84	18	131	102	148	31	214	404	487	1157	356	354	603	706	491	368	527	716	346	276	644	546	436	175
sample_ 8	365	197	23	168	411	233	83	245	488	148	29	338	376	295	63	537	196	92	37	177	139	106	46	160	84	94	7	133	123	162	20	231	309	401	816	300	336	478	538	399	306	389	539	293	240	528	394	381	251
sample_ 9	414	177	30	182	460	192	80	282	543	174	35	335	387	364	79	621	152	100	49	178	92	102	58	128	85	76	14	109	116	156	22	215	416	404	1120	327	365	564	765	409	336	529	665	324	280	637	533	411	147
sample_ 10	283	192	28	194	320	164	41	199	357	141	39	256	289	264	52	404	153	100	43	213	118	105	45	189	77	95	18	118	122	169	17	216	382	489	965	444	373	677	601	480	332	576	635	380	270	734	435	449	192
sample_ 11	374	157	35	164	415	220	89	262	541	156	52	323	357	309	87	568	129	81	30	151	86	79	53	161	64	52	7	81	81	140	19	167	351	348	1125	266	326	505	671	412	322	432	704	329	227	545	582	347	240
sample_ 12	423	204	30	214	509	259	78	257	494	171	40	350	377	314	53	602	220	111	68	222	145	143	42	207	93	93	17	148	158	202	31	272	379	334	954	279	313	433	609	357	359	423	585	249	254	484	459	314	181
sample_ 13	349	200	48	191	371	206	70	241	439	133	41	276	304	270	58	462	155	110	32	170	111	114	45	184	90	93	16	114	113	161	19	182	379	441	1036	360	367	607	721	451	365	525	634	358	262	724	478	413	176
sample_ 14	314	208	23	166	353	179	61	236	323	151	32	228	302	278	50	396	166	113	42	190	121	120	38	182	97	89	12	121	116	161	28	218	357	458	822	437	366	684	545	488	359	538	543	372	241	759	404	439	207
sample_ 15	367	174	31	201	467	204	73	240	516	150	40	351	377	312	75	595	186	96	43	173	113	109	42	188	73	82	12	132	114	162	25	224	350	536	868	396	344	648	605	513	336	576	537	369	299	758	400	449	149
sample_ 16	295	160	29	159	309	183	64	202	359	145	36	222	272	263	68	432	167	94	36	181	117	87	47	158	59	62	11	107	99	142	19	164	372	349	1059	288	352	446	647	358	295	419	665	289	224	488	529	306	296
sample_ 17	341	171	30	178	307	212	76	214	381	162	39	269	296	263	66	473	139	98	40	155	115	115	51	162	65	86	9	114	93	154	16	208	352	533	894	423	388	715	624	516	324	530	579	346	256	749	402	439	219
sample_ 18	355	207	32	200	356	204	53	238	349	146	26	252	330	284	54	427	173	121	39	202	131	113	31	186	95	82	20	134	124	165	18	248	396	341	1058	304	341	441	650	410	337	432	668	320	249	500	541	357	205
sample_ 19	364	204	34	179	471	188	79	250	526	168	48	299	404	316	83	567	131	93	33	154	97	85	42	150	67	73	10	90	92	136	30	159	357	320	1253	311	334	412	771	348	312	392	733	292	227	430	533	320	232
sample_ 20	341	195	39	178	478	212	88	253	594	163	47	379	395	313	66	641	139	89	49	140	103	105	58	144	57	71	16	113	100	165	21	188	369	460	1093	351	380	576	651	445	336	552	718	311	259	686	517	398	186
sample_ 21	370	207	33	204	451	214	94	295	472	180	44	326	377	328	75	569	150	88	46	160	106	93	56	181	91	72	12	102	101	157	20	231	417	401	1128	332	366	527	691	437	337	447	716	323	273	548	559	380	191
sample_ 22	291	210	39	176	328	214	55	222	319	152	31	231	288	297	41	390	199	114	40	190	130	96	43	176	96	96	12	147	126	196	17	255	437	425	1069	329	352	599	677	463	378	481	644	340	247	679	492	400	195
sample_ 23	319	188	38	174	341	185	61	225	388	139	34	257	286	255	68	479	165	101	30	148	105	81	48	143	81	91	9	109	101	141	19	192	363	438	995	347	382	570	633	406	319	481	628	368	252	621	455	383	243
sample_ 24	323	191	32	149	334	176	60	234	367	122	35	241	293	264	66	461	153	88	34	142	89	92	36	163	65	57	11	106	97	124	19	198	395	342	1289	302	324	463	739	364	339	426	704	316	265	517	612	346	252
sample_ 25	320	214	27	193	395	186	89	248	500	160	36	298	363	329	90	596	146	81	37	174	107	97	53	155	86	80	16	128	97	125	29	206	356	313	1099	268	337	432	719	395	320	408	654	319	236	504	534	296	217
[truncated: 47 more columns]
