# Supplementary material for: CaMuS: simultaneous fitting and de novo imputation of cancer mutational signature
Source: Sci Rep. 2020 Nov 9;10:19316. doi: 10.1038/s41598-020-75753-8 (PMC7653908; doi:10.1038/s41598-020-75753-8)
Supplement: Supplementary file 2 — Supplementary Information 2. [file 41598_2020_75753_MOESM2_ESM.zip › suppMat/Simulated_TwoDominant/15samples-5000mutations]

	ACA>AAA	ACC>AAC	ACG>AAG	ACT>AAT	CCA>CAA	CCC>CAC	CCG>CAG	CCT>CAT	GCA>GAA	GCC>GAC	GCG>GAG	GCT>GAT	TCA>TAA	TCC>TAC	TCG>TAG	TCT>TAT	ACA>AGA	ACC>AGC	ACG>AGG	ACT>AGT	CCA>CGA	CCC>CGC	CCG>CGG	CCT>CGT	GCA>GGA	GCC>GGC	GCG>GGG	GCT>GGT	TCA>TGA	TCC>TGC	TCG>TGG	TCT>TGT	ACA>ATA	ACC>ATC	ACG>ATG	ACT>ATT	CCA>CTA	CCC>CTC	CCG>CTG	CCT>CTT	GCA>GTA	GCC>GTC	GCG>GTG	GCT>GTT	TCA>TTA	TCC>TTC	TCG>TTG	TCT>TTT	ATA>AAA
sample_ 1	96	62	10	60	120	44	17	66	128	53	13	100	89	77	18	124	59	39	10	50	39	28	15	62	22	22	4	42	41	62	8	68	79	92	191	71	83	122	139	107	68	95	113	71	57	142	100	97	52
sample_ 2	81	54	10	47	59	50	25	62	88	36	5	58	73	62	8	114	45	26	12	33	29	21	12	45	21	15	3	26	27	33	4	57	104	131	301	102	100	185	166	119	115	167	185	84	78	187	144	143	34
sample_ 3	112	51	5	57	96	55	14	65	126	49	8	91	109	76	14	140	39	20	10	41	35	28	9	45	19	27	1	29	21	49	15	46	88	97	213	84	76	126	130	106	79	71	120	74	56	164	108	68	50
sample_ 4	103	45	4	46	85	42	21	58	102	37	10	78	59	60	8	109	49	27	7	45	29	25	6	52	25	22	5	44	32	29	10	54	90	140	222	114	81	154	121	147	81	114	173	86	57	184	104	120	59
sample_ 5	64	40	10	44	65	49	6	64	92	33	9	54	67	80	16	109	47	26	8	41	25	22	8	38	21	20	4	22	29	53	3	52	91	103	257	100	91	135	144	126	91	98	163	89	64	160	105	109	65
sample_ 6	103	41	10	54	133	55	18	57	119	39	10	82	81	73	18	155	47	26	11	48	24	35	19	54	29	24	2	33	30	49	5	55	82	101	200	86	96	115	128	93	76	103	113	70	61	149	91	111	55
sample_ 7	73	61	7	43	66	33	13	53	61	47	7	40	51	67	16	103	43	28	8	45	33	23	6	49	28	19	4	35	15	45	10	67	93	101	271	109	96	129	157	113	81	129	183	79	54	132	132	85	78
sample_ 8	87	57	8	53	75	53	12	86	88	35	4	58	76	54	20	88	57	37	9	40	32	37	12	54	35	20	1	42	34	50	5	63	83	82	271	73	93	106	153	97	70	86	171	91	65	114	124	78	47
sample_ 9	103	60	6	71	101	45	16	72	151	37	9	76	100	72	23	149	46	29	10	46	17	26	22	45	12	24	3	30	26	56	4	46	102	100	269	90	92	165	161	105	82	120	174	83	71	153	111	114	35
sample_ 10	72	38	6	44	62	45	7	54	88	38	9	48	66	62	9	106	45	26	13	44	30	34	8	47	21	21	1	37	25	27	6	45	118	117	254	77	95	152	167	125	87	132	133	88	71	170	120	99	62
sample_ 11	73	60	5	48	97	48	15	67	107	39	8	75	73	66	13	110	54	40	11	32	34	26	10	54	27	19	6	28	29	34	1	70	111	81	314	72	84	115	192	103	99	106	183	75	57	114	117	78	45
sample_ 12	115	54	6	56	124	61	27	72	139	44	9	84	98	91	29	169	42	34	11	53	30	28	8	47	26	18	6	33	35	34	7	68	98	101	222	81	76	115	161	80	74	102	154	67	56	122	103	74	45
sample_ 13	93	39	7	49	84	44	23	56	80	33	9	73	66	65	15	138	30	30	5	51	27	22	10	28	19	21	3	35	26	36	4	53	100	83	298	89	97	121	192	113	95	132	202	74	55	157	150	98	63
sample_ 14	88	37	9	49	97	53	16	57	124	47	10	79	75	72	19	130	44	31	13	42	36	25	9	59	25	28	1	28	26	39	8	55	72	101	225	80	80	130	112	105	75	104	118	73	48	115	95	75	66
sample_ 15	78	69	7	47	106	49	17	61	114	47	10	75	97	67	17	121	47	26	7	48	31	29	11	56	20	16	2	29	34	35	4	55	92	81	267	70	94	101	179	101	63	85	167	73	55	125	138	91	54
[truncated: 47 more columns]
