# Supplementary material for: CaMuS: simultaneous fitting and de novo imputation of cancer mutational signature
Source: Sci Rep. 2020 Nov 9;10:19316. doi: 10.1038/s41598-020-75753-8 (PMC7653908; doi:10.1038/s41598-020-75753-8)
Supplement: Supplementary file 2 — Supplementary Information 2. [file 41598_2020_75753_MOESM2_ESM.zip › suppMat/Simulated_TwoDominant/25samples-500mutations]

	ACA>AAA	ACC>AAC	ACG>AAG	ACT>AAT	CCA>CAA	CCC>CAC	CCG>CAG	CCT>CAT	GCA>GAA	GCC>GAC	GCG>GAG	GCT>GAT	TCA>TAA	TCC>TAC	TCG>TAG	TCT>TAT	ACA>AGA	ACC>AGC	ACG>AGG	ACT>AGT	CCA>CGA	CCC>CGC	CCG>CGG	CCT>CGT	GCA>GGA	GCC>GGC	GCG>GGG	GCT>GGT	TCA>TGA	TCC>TGC	TCG>TGG	TCT>TGT	ACA>ATA	ACC>ATC	ACG>ATG	ACT>ATT	CCA>CTA	CCC>CTC	CCG>CTG	CCT>CTT	GCA>GTA	GCC>GTC	GCG>GTG	GCT>GTT	TCA>TTA	TCC>TTC	TCG>TTG	TCT>TTT	ATA>AAA
1	7	3	1	5	6	5	1	4	8	6	0	7	9	11	3	16	4	1	1	5	0	5	1	4	2	6	1	3	3	4	1	4	9	11	31	8	12	9	26	13	13	17	16	6	5	20	11	10	6
2	10	3	1	6	4	1	0	9	13	4	1	3	6	8	1	11	3	4	0	4	2	2	1	1	1	1	0	2	3	3	0	5	13	11	29	8	7	17	19	13	7	9	17	7	6	18	7	15	7
3	9	6	0	5	13	9	1	9	10	4	2	9	10	10	2	19	2	2	3	5	7	4	3	5	4	1	0	0	1	3	0	5	12	9	30	1	12	8	19	7	9	10	18	8	3	14	19	7	3
4	6	10	1	3	11	4	2	4	6	4	1	10	9	1	0	11	5	2	1	4	1	1	1	3	3	1	1	3	4	4	0	5	15	15	20	14	6	16	11	9	12	15	17	11	7	19	10	12	6
5	5	7	1	6	6	1	0	3	6	4	0	5	7	7	5	11	2	1	1	5	2	3	1	3	1	4	2	2	2	3	0	4	7	9	24	11	6	15	25	12	10	9	14	11	7	14	7	13	9
6	7	5	0	6	12	8	2	7	9	2	1	7	7	7	1	11	5	0	2	4	6	2	0	3	1	2	1	5	1	4	1	6	12	10	28	10	9	13	15	12	4	9	7	8	5	15	17	12	5
7	11	1	1	6	18	6	1	7	10	6	2	7	5	11	2	5	2	3	2	1	3	3	0	5	1	2	0	4	2	2	1	2	6	17	19	10	3	22	14	14	11	12	18	8	7	17	13	14	3
8	9	2	0	0	10	6	1	6	8	3	0	5	9	8	4	4	3	3	1	9	2	0	2	4	0	2	0	8	2	5	0	6	9	16	24	8	9	6	15	8	9	16	22	13	7	5	12	9	7
9	6	9	0	5	7	5	0	2	19	5	3	4	12	5	3	11	4	2	1	4	0	7	3	4	4	0	0	2	3	1	0	9	11	7	28	11	7	13	30	22	9	14	10	9	7	12	11	7	5
10	9	6	0	5	20	3	0	7	12	4	0	8	11	11	5	17	4	4	1	3	3	3	3	5	1	3	0	2	6	3	0	13	10	9	19	8	9	18	17	9	8	4	11	5	4	14	6	4	8
11	6	2	1	4	4	3	2	10	7	1	1	6	6	8	4	14	3	2	1	4	3	3	1	4	2	2	0	8	3	4	2	4	4	8	19	6	4	17	11	15	11	12	12	8	9	18	10	9	4
12	10	5	0	5	5	5	0	4	9	2	0	10	11	5	1	11	5	6	1	2	2	4	3	6	2	2	1	5	0	5	1	5	8	5	21	8	9	14	21	8	2	10	16	14	5	22	9	10	6
13	9	4	1	7	8	8	2	12	12	2	1	9	3	2	3	12	5	3	1	5	2	2	1	2	0	6	0	6	8	2	4	6	6	12	24	8	12	16	19	6	9	10	12	7	11	16	10	15	3
14	9	4	1	4	7	5	1	5	16	2	0	6	9	12	0	10	6	1	1	8	5	4	1	3	2	2	0	4	1	3	0	9	9	20	24	8	6	13	12	11	11	15	16	9	4	14	7	9	6
15	9	8	1	5	7	3	2	9	11	3	2	9	9	9	4	17	2	1	0	4	0	4	0	4	1	3	1	1	4	3	0	5	6	6	26	4	10	13	22	13	7	10	13	10	2	12	10	7	4
16	13	5	0	5	11	6	2	5	13	5	2	6	6	10	3	12	3	0	1	4	2	3	0	4	1	1	0	3	3	7	0	5	6	8	32	12	13	8	13	6	5	8	18	7	6	6	12	7	6
17	9	8	2	5	10	6	1	3	14	5	0	6	13	8	1	11	4	2	1	6	1	3	2	3	4	1	1	4	5	2	1	1	8	11	15	11	15	15	12	10	6	15	13	5	6	21	8	15	5
18	13	5	0	5	14	4	0	6	11	1	1	11	4	7	2	12	8	2	2	2	2	3	2	3	3	1	0	2	2	3	2	7	7	7	25	8	12	20	20	15	10	12	16	7	15	20	11	15	5
19	11	6	1	4	6	4	5	3	9	4	1	8	7	9	1	15	4	1	0	2	1	1	1	3	1	0	0	5	3	4	0	4	6	9	34	9	11	14	15	15	5	12	16	9	1	18	14	17	9
20	7	4	0	3	4	8	3	8	9	5	1	3	9	6	1	11	6	2	0	6	6	1	0	3	2	2	0	4	3	3	0	5	7	9	26	9	9	15	20	6	11	11	21	10	3	18	13	11	7
21	7	7	1	4	13	3	2	10	18	3	0	8	9	3	2	11	4	2	2	7	2	2	1	6	3	1	0	3	1	3	1	3	9	10	29	7	13	9	22	9	8	11	15	11	7	8	12	13	2
22	8	3	0	8	14	8	1	9	11	7	4	8	11	10	2	16	5	2	2	8	0	1	2	6	2	0	0	3	1	4	0	5	11	8	28	9	12	17	14	6	10	16	14	6	3	8	11	8	10
23	5	4	0	6	7	4	1	5	7	5	1	5	7	8	1	9	3	2	1	7	4	3	0	5	2	2	0	3	3	1	0	7	8	16	30	3	11	11	21	11	10	18	16	2	5	19	20	10	5
24	4	4	0	4	11	9	0	6	10	6	0	12	8	9	0	16	2	2	0	8	3	2	2	3	5	4	0	3	3	4	0	6	10	11	29	7	10	12	14	7	10	12	16	10	11	16	22	9	8
25	4	3	0	10	9	5	0	4	8	5	0	9	11	8	2	7	2	3	1	5	3	2	1	9	3	1	0	7	5	5	1	11	11	10	19	10	9	21	7	9	3	13	16	7	9	17	13	11	5
[truncated: 47 more columns]
