# Supplementary material for: CaMuS: simultaneous fitting and de novo imputation of cancer mutational signature
Source: Sci Rep. 2020 Nov 9;10:19316. doi: 10.1038/s41598-020-75753-8 (PMC7653908; doi:10.1038/s41598-020-75753-8)
Supplement: Supplementary file 2 — Supplementary Information 2. [file 41598_2020_75753_MOESM2_ESM.zip › suppMat/Simulated_TwoDominant/25samples-1000mutations]

	ACA>AAA	ACC>AAC	ACG>AAG	ACT>AAT	CCA>CAA	CCC>CAC	CCG>CAG	CCT>CAT	GCA>GAA	GCC>GAC	GCG>GAG	GCT>GAT	TCA>TAA	TCC>TAC	TCG>TAG	TCT>TAT	ACA>AGA	ACC>AGC	ACG>AGG	ACT>AGT	CCA>CGA	CCC>CGC	CCG>CGG	CCT>CGT	GCA>GGA	GCC>GGC	GCG>GGG	GCT>GGT	TCA>TGA	TCC>TGC	TCG>TGG	TCT>TGT	ACA>ATA	ACC>ATC	ACG>ATG	ACT>ATT	CCA>CTA	CCC>CTC	CCG>CTG	CCT>CTT	GCA>GTA	GCC>GTC	GCG>GTG	GCT>GTT	TCA>TTA	TCC>TTC	TCG>TTG	TCT>TTT	ATA>AAA
sample_ 1	24	10	1	20	19	8	5	13	13	12	3	16	29	20	4	33	7	5	2	10	7	6	2	4	3	5	0	8	9	7	1	13	19	23	41	20	17	24	26	22	11	27	31	13	5	36	19	24	12
sample_ 2	13	11	1	9	21	11	7	7	24	6	1	11	17	16	1	24	10	3	2	8	5	3	1	7	3	1	0	2	3	8	0	5	22	23	55	16	20	19	29	18	8	29	38	15	14	22	30	25	8
sample_ 3	18	12	1	8	17	10	4	13	28	6	0	14	18	22	3	36	4	6	3	10	6	1	2	9	3	8	1	3	3	10	2	8	19	30	56	21	18	30	32	18	9	27	30	14	10	36	25	19	11
sample_ 4	24	13	5	8	14	9	3	14	23	10	0	17	18	11	4	16	12	9	2	8	9	5	4	8	3	3	0	8	3	14	2	20	17	17	29	21	24	26	28	22	14	18	18	16	13	37	19	29	15
sample_ 5	18	9	3	6	28	13	3	15	25	6	2	14	20	11	4	23	5	4	1	13	8	7	2	9	5	4	0	7	6	6	1	12	20	17	34	19	13	33	27	23	12	17	33	25	13	35	24	20	13
sample_ 6	14	12	0	9	21	9	4	7	24	5	0	17	16	13	3	29	11	4	0	3	4	6	3	6	5	5	1	8	9	4	1	14	21	20	71	19	22	36	33	25	11	22	36	15	17	22	27	17	16
sample_ 7	19	9	4	7	11	14	7	14	18	8	1	9	15	8	1	29	8	3	1	11	2	4	1	14	2	3	0	10	3	13	1	12	12	17	50	18	15	20	32	21	14	18	46	15	10	30	25	14	11
sample_ 8	11	22	2	10	19	5	5	7	32	13	3	10	19	15	5	32	7	5	4	11	7	6	0	15	4	6	1	5	6	9	1	24	19	19	49	9	18	25	31	23	16	18	16	13	10	26	18	13	10
sample_ 9	20	10	4	13	17	8	2	9	18	12	2	13	9	10	6	26	7	4	2	9	3	6	2	11	7	5	0	7	4	8	0	19	19	9	62	12	23	22	42	21	14	18	41	14	13	19	33	16	7
sample_ 10	8	13	2	8	7	12	0	12	26	10	0	7	16	13	1	23	7	4	1	4	5	4	3	7	5	6	0	7	4	9	1	9	21	23	54	23	15	36	43	23	16	36	38	20	12	51	24	27	11
sample_ 11	23	11	0	14	17	10	3	13	22	13	2	12	22	11	5	30	7	5	2	6	4	5	4	9	5	6	0	7	6	12	0	13	19	25	38	10	23	29	29	28	13	31	33	24	13	37	26	23	11
sample_ 12	10	12	0	11	20	12	2	16	16	5	1	11	17	20	3	14	15	5	1	10	6	9	4	12	4	5	3	4	10	2	0	13	16	19	45	18	17	17	36	24	17	22	29	19	6	28	31	24	10
sample_ 13	19	5	1	4	21	10	1	8	24	9	2	15	16	11	6	15	2	4	4	8	5	1	1	8	3	2	0	8	6	3	1	10	14	29	62	18	14	35	40	18	18	31	42	21	11	52	30	26	9
sample_ 14	15	13	2	8	26	5	5	12	26	9	3	16	26	15	5	26	7	4	4	6	3	2	3	8	8	5	0	6	5	10	0	10	17	25	59	17	15	32	35	20	12	29	43	13	8	33	29	21	7
sample_ 15	14	7	0	7	21	9	2	13	34	6	2	9	15	13	4	20	9	4	2	11	6	9	6	15	1	3	1	2	1	4	2	16	26	27	55	19	21	44	22	25	10	33	28	18	23	35	27	28	4
sample_ 16	21	5	1	7	17	11	3	12	28	11	3	22	19	15	1	29	7	1	7	11	10	8	3	10	4	6	0	8	2	10	4	14	20	15	49	10	16	33	29	27	18	21	40	19	15	31	15	16	13
sample_ 17	30	14	3	12	27	12	6	12	23	4	2	13	15	17	4	22	9	3	1	7	1	6	1	9	1	1	1	5	8	5	0	9	15	15	51	19	23	25	33	16	20	16	42	7	19	29	31	25	12
sample_ 18	18	9	0	13	17	13	3	12	25	5	3	9	16	11	4	31	7	4	1	6	10	4	3	13	2	2	0	5	2	9	1	9	24	24	62	19	26	39	37	23	17	22	44	27	13	32	20	11	6
sample_ 19	18	7	0	8	22	11	4	9	23	12	2	10	17	7	3	30	8	5	5	8	8	7	4	4	7	0	1	5	5	8	1	7	19	12	37	15	17	38	36	27	17	22	33	23	13	24	28	25	14
sample_ 20	13	10	1	6	12	8	3	4	16	9	0	10	14	4	1	18	5	4	1	8	6	3	1	6	2	7	1	7	11	10	3	11	24	32	50	27	19	38	28	23	14	34	18	17	15	49	17	32	14
sample_ 21	15	16	2	12	17	7	1	13	15	13	2	10	24	16	5	28	8	4	2	3	9	4	0	5	0	4	1	2	6	5	0	12	17	12	59	12	14	22	40	17	14	18	48	13	14	20	32	12	12
sample_ 22	14	11	1	6	12	9	3	8	18	7	1	7	15	13	3	19	11	4	2	6	3	7	1	8	1	4	0	4	9	13	3	9	23	36	52	16	21	28	40	23	18	17	36	24	12	30	26	14	11
sample_ 23	19	12	1	7	13	13	6	12	16	9	1	7	18	10	3	23	11	2	3	10	7	4	1	9	5	6	0	7	4	7	0	5	20	23	49	15	15	32	32	29	16	26	27	27	17	29	25	26	11
sample_ 24	19	7	1	9	8	18	2	8	13	4	0	9	11	15	2	29	8	3	4	13	11	8	0	7	2	6	0	5	8	2	1	17	20	29	67	16	21	29	32	19	13	30	29	17	15	28	23	15	13
sample_ 25	18	8	1	8	19	13	1	9	17	5	0	15	16	14	1	17	3	5	1	11	8	6	4	12	3	7	0	9	4	10	0	8	15	27	48	28	19	25	29	28	18	24	33	21	15	21	24	17	13
[truncated: 47 more columns]
