# Supplementary material for: CaMuS: simultaneous fitting and de novo imputation of cancer mutational signature
Source: Sci Rep. 2020 Nov 9;10:19316. doi: 10.1038/s41598-020-75753-8 (PMC7653908; doi:10.1038/s41598-020-75753-8)
Supplement: Supplementary file 2 — Supplementary Information 2. [file 41598_2020_75753_MOESM2_ESM.zip › suppMat/Simulated_TwoDominant/50samples-20000mutations.txt]

	A[C>A]A	A[C>A]C	A[C>A]G	A[C>A]T	C[C>A]A	C[C>A]C	C[C>A]G	C[C>A]T	G[C>A]A	G[C>A]C	G[C>A]G	G[C>A]T	T[C>A]A	T[C>A]C	T[C>A]G	T[C>A]T	A[C>G]A	A[C>G]C	A[C>G]G	A[C>G]T	C[C>G]A	C[C>G]C	C[C>G]G	C[C>G]T	G[C>G]A	G[C>G]C	G[C>G]G	G[C>G]T	T[C>G]A	T[C>G]C	T[C>G]G	T[C>G]T	A[C>T]A	A[C>T]C	A[C>T]G	A[C>T]T	C[C>T]A	C[C>T]C	C[C>T]G	C[C>T]T	G[C>T]A	G[C>T]C	G[C>T]G	G[C>T]T	T[C>T]A	T[C>T]C	T[C>T]G	T[C>T]T	A[T>A]A
sample_ 1	246	157	22	156	302	175	53	210	351	132	34	240	258	230	54	407	169	101	43	161	113	94	44	159	75	79	17	105	101	143	27	194	338	499	851	388	364	677	560	491	348	561	617	366	260	739	392	492	229
sample_ 2	359	209	31	214	416	215	70	253	496	151	38	317	337	273	61	568	152	103	44	168	105	85	44	167	73	78	19	108	95	150	29	181	388	378	1187	319	352	534	744	461	363	451	750	360	256	563	597	369	206
sample_ 3	342	172	13	181	341	181	83	250	428	146	32	248	350	246	68	548	134	90	33	138	89	107	31	147	77	61	11	96	97	130	25	207	333	467	946	360	361	575	635	413	314	537	641	294	270	658	423	451	273
sample_ 4	385	210	28	197	399	196	77	271	426	163	42	306	352	275	58	513	199	106	51	200	140	91	47	187	81	88	11	147	120	178	31	223	394	460	1109	338	354	537	665	435	322	477	712	332	256	565	483	422	160
sample_ 5	338	183	26	168	372	188	75	238	465	141	38	286	336	304	67	526	144	88	19	131	98	90	40	152	67	70	13	81	81	134	18	201	377	482	1210	402	388	677	747	485	345	551	789	374	318	691	558	442	164
sample_ 6	328	187	22	234	385	200	66	265	385	188	40	299	295	297	68	507	195	102	46	186	120	119	50	165	93	76	9	134	111	162	19	252	384	480	900	410	328	668	569	490	332	479	524	339	281	748	434	495	178
sample_ 7	329	171	24	190	382	205	69	245	425	145	39	272	324	281	65	503	180	101	41	167	114	99	53	181	76	84	18	131	102	148	31	214	404	487	1157	356	354	603	706	491	368	527	716	346	276	644	546	436	175
sample_ 8	365	197	23	168	411	233	83	245	488	148	29	338	376	295	63	537	196	92	37	177	139	106	46	160	84	94	7	133	123	162	20	231	309	401	816	300	336	478	538	399	306	389	539	293	240	528	394	381	251
sample_ 9	414	177	30	182	460	192	80	282	543	174	35	335	387	364	79	621	152	100	49	178	92	102	58	128	85	76	14	109	116	156	22	215	416	404	1120	327	365	564	765	409	336	529	665	324	280	637	533	411	147
sample_ 10	283	192	28	194	320	164	41	199	357	141	39	256	289	264	52	404	153	100	43	213	118	105	45	189	77	95	18	118	122	169	17	216	382	489	965	444	373	677	601	480	332	576	635	380	270	734	435	449	192
sample_ 11	374	157	35	164	415	220	89	262	541	156	52	323	357	309	87	568	129	81	30	151	86	79	53	161	64	52	7	81	81	140	19	167	351	348	1125	266	326	505	671	412	322	432	704	329	227	545	582	347	240
sample_ 12	423	204	30	214	509	259	78	257	494	171	40	350	377	314	53	602	220	111	68	222	145	143	42	207	93	93	17	148	158	202	31	272	379	334	954	279	313	433	609	357	359	423	585	249	254	484	459	314	181
sample_ 13	349	200	48	191	371	206	70	241	439	133	41	276	304	270	58	462	155	110	32	170	111	114	45	184	90	93	16	114	113	161	19	182	379	441	1036	360	367	607	721	451	365	525	634	358	262	724	478	413	176
sample_ 14	314	208	23	166	353	179	61	236	323	151	32	228	302	278	50	396	166	113	42	190	121	120	38	182	97	89	12	121	116	161	28	218	357	458	822	437	366	684	545	488	359	538	543	372	241	759	404	439	207
sample_ 15	367	174	31	201	467	204	73	240	516	150	40	351	377	312	75	595	186	96	43	173	113	109	42	188	73	82	12	132	114	162	25	224	350	536	868	396	344	648	605	513	336	576	537	369	299	758	400	449	149
sample_ 16	295	160	29	159	309	183	64	202	359	145	36	222	272	263	68	432	167	94	36	181	117	87	47	158	59	62	11	107	99	142	19	164	372	349	1059	288	352	446	647	358	295	419	665	289	224	488	529	306	296
sample_ 17	341	171	30	178	307	212	76	214	381	162	39	269	296	263	66	473	139	98	40	155	115	115	51	162	65	86	9	114	93	154	16	208	352	533	894	423	388	715	624	516	324	530	579	346	256	749	402	439	219
sample_ 18	355	207	32	200	356	204	53	238	349	146	26	252	330	284	54	427	173	121	39	202	131	113	31	186	95	82	20	134	124	165	18	248	396	341	1058	304	341	441	650	410	337	432	668	320	249	500	541	357	205
sample_ 19	364	204	34	179	471	188	79	250	526	168	48	299	404	316	83	567	131	93	33	154	97	85	42	150	67	73	10	90	92	136	30	159	357	320	1253	311	334	412	771	348	312	392	733	292	227	430	533	320	232
sample_ 20	341	195	39	178	478	212	88	253	594	163	47	379	395	313	66	641	139	89	49	140	103	105	58	144	57	71	16	113	100	165	21	188	369	460	1093	351	380	576	651	445	336	552	718	311	259	686	517	398	186
sample_ 21	370	207	33	204	451	214	94	295	472	180	44	326	377	328	75	569	150	88	46	160	106	93	56	181	91	72	12	102	101	157	20	231	417	401	1128	332	366	527	691	437	337	447	716	323	273	548	559	380	191
sample_ 22	291	210	39	176	328	214	55	222	319	152	31	231	288	297	41	390	199	114	40	190	130	96	43	176	96	96	12	147	126	196	17	255	437	425	1069	329	352	599	677	463	378	481	644	340	247	679	492	400	195
sample_ 23	319	188	38	174	341	185	61	225	388	139	34	257	286	255	68	479	165	101	30	148	105	81	48	143	81	91	9	109	101	141	19	192	363	438	995	347	382	570	633	406	319	481	628	368	252	621	455	383	243
sample_ 24	323	191	32	149	334	176	60	234	367	122	35	241	293	264	66	461	153	88	34	142	89	92	36	163	65	57	11	106	97	124	19	198	395	342	1289	302	324	463	739	364	339	426	704	316	265	517	612	346	252
sample_ 25	320	214	27	193	395	186	89	248	500	160	36	298	363	329	90	596	146	81	37	174	107	97	53	155	86	80	16	128	97	125	29	206	356	313	1099	268	337	432	719	395	320	408	654	319	236	504	534	296	217
sample_ 26	342	201	23	199	406	210	72	253	462	141	41	309	360	307	59	547	185	106	38	208	128	91	52	174	89	83	11	136	127	151	33	242	376	447	1133	346	359	564	651	459	335	461	690	341	275	636	516	354	156
sample_ 27	314	195	39	202	337	188	55	239	358	145	27	252	294	256	58	466	186	128	36	206	110	128	56	178	124	87	14	125	133	172	17	271	394	511	666	419	341	694	449	520	303	547	432	359	260	756	343	471	217
sample_ 28	308	192	29	184	340	189	66	224	304	142	32	243	287	278	44	395	197	114	44	199	125	111	41	179	101	90	13	148	99	145	24	239	438	347	1365	317	363	487	754	410	363	458	846	328	233	514	579	357	162
sample_ 29	335	190	30	157	377	169	68	264	416	147	40	276	310	298	54	497	158	103	38	200	110	108	37	176	77	62	9	127	98	162	17	191	357	541	834	395	402	735	635	502	343	549	563	335	269	762	418	470	210
sample_ 30	337	221	21	201	367	182	54	248	378	147	32	231	331	302	68	440	208	99	33	205	133	105	48	184	82	69	15	127	102	175	26	226	394	481	1084	386	364	609	672	472	402	527	738	331	291	680	488	434	162
sample_ 31	326	176	31	177	374	214	60	255	432	138	28	289	395	287	62	509	139	103	39	146	109	101	44	136	59	65	12	93	92	143	22	213	362	366	1272	296	368	448	857	405	350	418	857	296	276	497	651	289	217
sample_ 32	323	199	27	201	344	181	56	229	299	148	32	215	245	232	54	382	223	122	54	208	151	118	50	195	105	106	16	137	121	177	22	269	402	494	792	413	359	649	528	488	362	575	493	385	283	720	409	479	148
sample_ 33	292	223	32	176	405	200	61	251	402	146	26	288	308	291	59	528	153	94	45	149	118	105	36	158	76	83	14	107	108	154	16	207	352	486	881	347	354	602	561	483	339	459	561	344	232	675	402	440	244
sample_ 34	331	196	37	180	335	175	71	243	407	165	34	307	357	308	64	487	144	91	54	167	98	106	47	156	60	66	13	103	73	125	16	168	386	307	1086	315	344	423	705	415	334	454	683	311	219	485	511	337	283
sample_ 35	336	193	42	186	363	196	61	254	434	140	39	302	315	272	74	491	167	81	44	188	110	125	37	182	99	78	15	120	119	176	23	192	326	382	762	332	351	492	494	387	287	428	496	305	230	606	362	376	290
sample_ 36	305	195	25	172	348	209	61	227	338	150	29	232	251	267	45	431	141	93	48	175	117	117	35	188	76	96	9	128	101	146	18	188	358	405	920	340	321	590	553	436	334	480	602	299	255	600	411	388	248
sample_ 37	273	229	37	191	273	195	39	231	301	162	21	227	253	259	56	390	214	107	44	193	154	115	57	207	90	96	16	149	150	193	31	259	369	456	814	356	368	589	494	463	334	536	496	321	252	694	371	444	222
sample_ 38	308	199	31	154	293	191	52	212	328	122	29	229	262	266	45	405	155	103	42	160	97	95	47	153	68	79	17	131	98	144	18	193	396	425	1278	339	339	526	776	431	362	464	775	310	240	548	603	352	237
sample_ 39	311	193	22	171	398	183	73	252	416	157	35	248	305	292	57	472	192	104	48	202	115	112	38	204	88	78	10	137	140	174	18	222	381	527	891	405	396	650	556	521	354	563	562	401	265	768	427	499	189
sample_ 40	367	201	34	199	407	198	72	267	498	186	30	331	402	339	60	534	185	113	41	191	135	111	44	188	88	83	13	111	114	166	23	238	347	345	1092	339	349	484	665	375	327	396	673	291	276	516	516	337	193
sample_ 41	354	203	32	233	440	229	73	255	549	163	50	312	319	351	84	591	173	107	45	221	120	117	49	193	99	90	14	130	117	178	20	275	417	394	1158	322	337	482	739	413	352	432	748	313	259	541	539	361	184
sample_ 42	426	213	41	226	476	228	94	297	522	160	49	363	433	342	64	618	179	101	41	183	132	108	40	196	75	86	8	121	118	159	25	243	343	347	982	288	313	489	627	396	302	418	604	262	234	515	440	326	218
sample_ 43	356	193	37	189	428	208	87	222	554	156	51	319	342	281	84	528	149	90	38	151	107	65	53	141	69	63	11	100	100	157	20	187	327	493	831	403	390	678	531	502	324	562	546	341	265	766	452	465	227
sample_ 44	396	206	29	198	506	212	90	279	566	161	64	344	391	328	83	602	154	107	43	147	114	82	45	149	69	73	11	100	87	168	15	203	387	435	986	307	344	580	629	412	285	445	650	309	253	578	446	337	220
sample_ 45	300	176	26	209	395	163	64	234	423	157	36	291	330	273	60	513	186	111	34	162	103	91	54	181	92	90	11	140	104	141	30	230	365	510	806	386	361	646	510	485	345	545	545	364	276	746	428	448	236
sample_ 46	346	230	21	179	371	196	75	264	419	161	26	276	311	266	59	458	187	128	46	198	147	99	48	195	87	85	13	131	128	178	34	257	363	493	885	411	351	684	569	500	333	538	540	369	317	781	379	482	170
sample_ 47	306	181	34	198	331	176	46	231	348	146	40	223	298	247	75	423	156	104	28	161	114	100	37	169	82	78	15	96	92	138	18	214	397	413	1207	371	403	597	765	444	349	503	816	352	270	605	555	374	189
sample_ 48	294	183	26	175	304	163	48	225	389	164	25	241	313	242	68	462	183	85	44	174	108	112	44	167	69	90	10	107	105	139	29	178	373	294	1060	286	348	457	646	344	327	425	739	303	218	492	539	317	274
sample_ 49	369	202	31	212	506	227	98	307	635	176	54	419	462	336	98	670	151	87	44	180	124	102	59	158	96	79	15	105	91	143	16	195	344	406	931	315	324	525	616	388	308	407	628	281	274	592	495	370	171
sample_ 50	388	205	30	184	423	215	66	282	446	168	38	337	344	296	80	566	193	92	45	203	107	116	30	175	90	99	21	135	132	166	22	243	336	404	903	316	343	515	591	424	344	415	633	300	294	589	490	371	218
[truncated: 47 more columns]
