# Supplementary material for: CaMuS: simultaneous fitting and de novo imputation of cancer mutational signature
Source: Sci Rep. 2020 Nov 9;10:19316. doi: 10.1038/s41598-020-75753-8 (PMC7653908; doi:10.1038/s41598-020-75753-8)
Supplement: Supplementary file 2 — Supplementary Information 2. [file 41598_2020_75753_MOESM2_ESM.zip › suppMat/Simulated_TwoDominant/50samples-1000mutations]

	ACA>AAA	ACC>AAC	ACG>AAG	ACT>AAT	CCA>CAA	CCC>CAC	CCG>CAG	CCT>CAT	GCA>GAA	GCC>GAC	GCG>GAG	GCT>GAT	TCA>TAA	TCC>TAC	TCG>TAG	TCT>TAT	ACA>AGA	ACC>AGC	ACG>AGG	ACT>AGT	CCA>CGA	CCC>CGC	CCG>CGG	CCT>CGT	GCA>GGA	GCC>GGC	GCG>GGG	GCT>GGT	TCA>TGA	TCC>TGC	TCG>TGG	TCT>TGT	ACA>ATA	ACC>ATC	ACG>ATG	ACT>ATT	CCA>CTA	CCC>CTC	CCG>CTG	CCT>CTT	GCA>GTA	GCC>GTC	GCG>GTG	GCT>GTT	TCA>TTA	TCC>TTC	TCG>TTG	TCT>TTT	ATA>AAA
sample_ 1	17	9	0	6	9	8	2	10	20	8	0	16	12	17	5	20	4	5	1	8	4	3	2	5	3	4	2	8	6	3	0	8	27	22	65	20	18	40	27	23	21	22	27	19	8	33	28	21	17
sample_ 2	19	6	2	9	22	12	2	6	21	9	1	16	15	8	4	24	8	5	1	7	7	6	1	8	4	0	0	2	6	8	1	10	27	22	52	19	19	22	27	20	20	25	35	15	13	37	23	13	10
sample_ 3	26	6	1	8	15	7	1	9	27	5	0	24	17	17	4	34	10	5	4	7	7	12	6	11	4	4	0	7	1	9	1	13	13	15	48	18	15	34	23	22	20	23	32	17	11	31	29	26	14
sample_ 4	12	12	0	10	12	11	3	6	14	10	1	13	15	10	2	24	4	4	1	11	4	4	3	8	3	3	0	2	4	6	1	5	25	24	52	13	22	36	43	19	13	21	34	13	17	29	20	18	9
sample_ 5	21	5	2	9	13	7	4	15	25	14	0	15	14	13	3	35	6	4	2	9	4	7	4	8	3	1	0	5	5	9	0	12	21	20	48	20	19	44	31	23	21	27	30	20	10	45	20	31	10
sample_ 6	18	8	1	18	15	10	0	9	24	7	3	15	16	17	2	35	5	5	3	12	3	2	2	10	3	3	0	9	7	9	1	16	15	17	45	11	19	24	31	21	21	18	28	13	8	26	17	12	18
sample_ 7	19	14	4	8	13	19	4	8	14	12	1	17	14	15	3	29	7	5	1	12	10	6	3	6	5	2	1	3	5	13	2	9	20	17	32	9	18	34	24	28	8	20	33	17	14	44	20	17	16
sample_ 8	15	9	1	8	18	7	2	10	15	4	1	13	19	26	2	29	9	8	1	7	5	6	1	9	4	4	0	10	2	8	2	5	15	19	52	17	20	31	29	18	20	25	28	11	24	24	25	26	13
sample_ 9	18	12	0	11	20	9	2	9	25	4	1	22	12	11	1	24	10	6	2	11	5	2	4	8	4	2	0	12	7	14	1	4	18	20	62	22	14	31	29	23	8	25	30	15	12	36	25	26	5
sample_ 10	11	12	0	11	20	6	4	10	18	5	3	9	22	16	2	31	12	5	2	5	1	5	3	11	1	1	1	6	7	3	0	10	19	28	38	23	21	34	20	34	15	38	29	20	12	46	19	33	9
sample_ 11	17	11	1	9	24	7	7	13	16	12	4	15	16	7	3	15	10	5	4	13	4	7	2	8	3	4	3	8	3	7	1	14	17	27	39	15	23	30	29	25	13	29	22	16	13	34	15	22	9
sample_ 12	14	10	1	7	24	9	2	16	19	6	3	17	19	17	4	42	8	9	3	11	5	6	0	5	11	5	0	10	7	16	0	11	20	30	36	24	22	27	30	21	13	27	33	17	12	33	11	24	6
sample_ 13	13	8	0	14	10	9	6	11	13	7	2	12	16	11	3	23	3	6	3	9	4	7	7	4	6	3	0	2	2	10	2	8	15	17	51	14	16	28	29	11	16	24	38	10	15	25	30	17	18
sample_ 14	17	7	4	5	40	7	0	14	31	9	1	20	31	17	2	35	6	2	6	8	8	3	2	6	1	2	1	7	9	9	2	11	10	17	40	20	15	26	30	24	14	19	32	13	20	31	23	9	5
sample_ 15	27	15	1	8	22	11	1	8	28	2	1	15	14	12	2	19	6	9	2	7	1	4	3	4	6	4	3	6	4	5	1	9	21	25	45	15	24	36	33	32	15	28	24	24	16	41	15	39	8
sample_ 16	15	10	0	10	14	6	2	15	12	4	2	13	12	11	3	17	13	5	2	9	3	4	0	7	0	5	0	2	5	6	0	9	22	23	59	21	36	35	30	22	10	13	35	18	16	30	27	19	8
sample_ 17	13	9	3	10	14	3	1	10	15	4	1	9	17	12	1	17	9	5	3	15	5	9	1	7	9	6	0	3	12	9	1	10	21	30	33	22	21	35	18	28	20	31	27	21	13	25	20	16	8
sample_ 18	13	10	4	10	22	6	2	7	16	4	1	13	23	17	7	22	6	1	1	5	9	2	1	11	4	5	1	5	3	8	3	12	11	22	60	25	19	29	34	17	11	19	37	17	16	19	28	15	8
sample_ 19	13	8	3	14	14	9	3	6	16	9	2	15	13	12	3	20	8	3	4	12	5	7	3	9	4	8	2	5	5	8	4	9	12	23	41	23	20	31	26	30	10	26	34	11	15	34	24	21	10
sample_ 20	12	11	1	11	16	11	4	19	21	10	1	17	8	17	3	28	8	6	3	6	2	7	3	8	4	9	0	3	8	9	0	10	9	15	39	17	20	23	26	14	20	20	32	23	12	21	23	13	12
sample_ 21	13	18	1	11	21	11	4	7	16	11	2	19	13	18	3	20	12	8	0	4	8	4	2	11	6	4	2	5	8	5	3	4	20	26	58	23	16	23	31	21	16	24	25	12	14	22	23	16	10
sample_ 22	16	8	1	16	25	5	4	8	24	9	2	18	13	14	2	17	5	7	1	8	5	5	3	5	6	4	2	8	2	9	4	10	20	13	54	18	18	20	30	22	15	25	20	12	19	30	16	20	12
sample_ 23	14	11	1	10	17	4	2	16	20	10	0	15	22	6	4	22	8	6	1	4	4	7	1	10	5	4	1	6	4	13	1	18	17	18	47	14	16	35	28	15	20	20	27	20	16	24	20	18	15
sample_ 24	13	8	2	9	13	7	1	7	22	7	2	12	10	19	3	17	5	8	0	8	6	4	3	7	3	3	0	8	5	9	0	14	20	17	46	18	17	32	29	21	28	30	37	13	9	30	33	18	14
sample_ 25	28	10	2	9	23	9	0	10	25	4	2	13	15	15	6	26	6	3	1	7	8	3	2	5	3	1	2	3	3	7	0	11	16	28	54	19	17	35	34	27	14	35	27	17	22	30	28	17	7
sample_ 26	12	14	2	6	14	7	1	13	18	3	1	13	16	13	4	17	8	4	0	14	4	6	2	12	2	4	0	7	4	17	1	7	15	26	66	20	22	30	32	22	18	31	31	14	15	37	18	19	9
sample_ 27	18	12	1	12	21	10	5	10	31	11	3	13	21	21	2	22	9	4	4	6	4	7	3	3	1	5	0	9	9	7	2	12	19	15	53	15	18	19	32	23	21	19	33	22	11	23	37	15	6
sample_ 28	13	7	2	10	19	9	3	10	27	7	1	10	14	16	3	28	8	7	2	9	6	7	3	7	3	5	1	5	7	7	0	10	11	24	41	24	21	36	19	28	16	23	22	21	7	30	21	16	16
sample_ 29	23	6	2	7	20	14	4	16	26	5	2	21	27	15	12	29	12	2	1	10	4	0	4	5	4	3	2	5	4	6	4	13	10	22	50	21	23	13	36	29	18	20	29	20	12	29	29	15	7
sample_ 30	18	18	3	7	21	13	5	14	28	10	2	23	22	13	6	30	4	2	1	11	9	6	4	10	3	7	1	10	9	11	1	11	17	15	56	14	12	20	30	17	18	12	34	11	5	21	25	19	7
sample_ 31	23	12	2	6	26	10	2	5	26	8	4	13	25	14	5	27	4	7	3	7	2	5	1	10	6	0	2	4	8	9	0	10	19	19	45	15	22	32	33	23	11	20	22	10	20	30	18	22	13
sample_ 32	15	10	0	10	20	13	2	14	15	9	1	9	13	16	5	22	12	5	2	7	7	5	1	7	8	1	0	7	4	10	0	8	10	22	55	21	21	22	30	25	15	16	33	17	10	27	23	21	13
sample_ 33	21	10	1	16	14	8	2	10	13	11	2	15	6	11	4	14	8	9	3	7	7	5	5	14	6	8	0	5	8	8	1	9	18	31	31	20	25	26	18	24	16	22	31	14	12	23	18	20	16
sample_ 34	12	9	0	9	26	10	6	8	19	8	2	17	12	12	1	21	4	3	1	16	6	7	1	10	1	4	0	7	7	13	1	10	16	25	47	16	22	26	21	19	14	25	28	14	14	27	23	16	9
sample_ 35	16	12	1	9	12	13	6	12	31	11	1	20	22	9	5	24	7	4	5	13	1	5	2	5	1	8	0	8	6	7	1	7	9	24	58	22	15	21	30	26	14	20	30	15	12	48	21	22	13
sample_ 36	18	9	4	8	14	14	3	20	20	9	3	13	10	12	2	31	5	6	0	5	8	7	6	7	4	4	0	7	6	8	0	6	25	12	50	22	13	17	34	27	24	21	47	12	10	21	23	29	13
sample_ 37	32	12	3	9	23	6	3	19	27	7	0	10	10	16	3	25	3	10	2	11	8	5	2	10	7	0	0	5	6	10	1	17	16	14	52	20	9	24	37	13	19	20	32	21	18	23	31	19	8
sample_ 38	26	10	0	15	32	11	2	17	17	13	0	10	15	17	3	18	17	6	3	7	6	6	3	6	2	0	0	5	9	12	2	14	22	18	44	13	19	34	17	20	16	24	28	19	11	24	26	17	13
sample_ 39	16	9	2	17	22	7	3	13	33	9	4	11	13	14	2	23	10	4	4	12	10	6	3	13	6	4	2	6	9	10	2	10	21	30	48	16	17	39	21	26	19	35	25	11	13	35	13	31	7
sample_ 40	13	8	2	9	15	8	5	13	24	7	5	7	13	9	4	21	8	4	3	13	1	3	3	10	4	3	0	9	5	3	0	9	23	22	47	17	14	39	33	22	20	25	37	18	11	48	18	18	13
sample_ 41	17	7	2	8	19	7	3	10	18	8	0	16	14	13	5	32	6	5	0	1	4	6	0	5	2	5	1	5	4	9	1	6	24	14	60	16	16	18	39	19	19	23	28	27	21	29	32	10	11
sample_ 42	11	6	0	3	17	7	3	12	21	8	3	18	15	17	6	23	7	7	2	9	11	2	2	8	6	5	1	6	6	12	1	10	18	21	43	21	11	19	27	19	14	15	43	7	8	25	24	17	11
sample_ 43	23	5	0	9	16	13	3	17	19	10	1	10	12	17	1	21	7	5	1	5	7	4	3	4	4	2	1	2	2	4	2	9	24	26	53	16	19	36	28	21	15	32	38	21	13	36	26	24	11
sample_ 44	15	11	0	10	22	7	4	11	15	10	2	10	21	13	4	31	5	6	4	12	9	7	2	6	3	2	1	11	10	6	1	2	25	18	42	17	19	24	28	27	17	16	27	13	11	20	28	21	16
sample_ 45	18	5	2	4	25	11	5	7	26	8	7	7	17	15	4	31	7	9	2	4	0	9	3	7	6	5	1	7	6	11	2	14	15	22	50	17	18	30	30	21	14	33	37	13	14	21	27	16	10
sample_ 46	12	12	1	13	16	11	3	10	26	8	1	8	18	15	4	27	5	6	3	9	6	4	5	9	5	6	2	3	8	12	3	14	16	16	44	17	12	22	25	17	19	19	32	24	13	26	24	17	13
sample_ 47	17	13	1	9	16	6	6	11	21	8	3	21	25	13	5	29	8	2	5	7	8	5	6	8	4	3	0	6	3	4	2	17	13	17	63	11	23	25	32	26	19	21	42	12	13	24	39	13	10
sample_ 48	12	7	0	13	24	8	1	16	24	6	1	11	30	19	2	26	8	2	1	13	4	6	0	9	4	3	2	7	1	9	0	11	24	23	61	17	24	21	38	20	20	22	36	11	11	12	26	13	6
sample_ 49	20	13	1	10	19	10	1	12	20	9	5	4	12	16	2	14	10	5	1	5	3	5	1	7	5	8	0	7	8	12	2	9	18	20	46	21	16	32	32	20	13	19	31	13	16	39	22	14	16
sample_ 50	24	11	1	10	21	7	3	15	22	10	2	14	21	21	4	24	8	3	2	9	2	6	2	4	5	3	1	6	3	8	0	12	24	22	60	22	21	34	31	20	19	25	28	12	14	27	21	16	7
[truncated: 47 more columns]
