# Supplementary material for: CaMuS: simultaneous fitting and de novo imputation of cancer mutational signature
Source: Sci Rep. 2020 Nov 9;10:19316. doi: 10.1038/s41598-020-75753-8 (PMC7653908; doi:10.1038/s41598-020-75753-8)
Supplement: Supplementary file 2 — Supplementary Information 2. [file 41598_2020_75753_MOESM2_ESM.zip › suppMat/Simulated_TwoDominant/15samples-2500mutations]

	ACA>AAA	ACC>AAC	ACG>AAG	ACT>AAT	CCA>CAA	CCC>CAC	CCG>CAG	CCT>CAT	GCA>GAA	GCC>GAC	GCG>GAG	GCT>GAT	TCA>TAA	TCC>TAC	TCG>TAG	TCT>TAT	ACA>AGA	ACC>AGC	ACG>AGG	ACT>AGT	CCA>CGA	CCC>CGC	CCG>CGG	CCT>CGT	GCA>GGA	GCC>GGC	GCG>GGG	GCT>GGT	TCA>TGA	TCC>TGC	TCG>TGG	TCT>TGT	ACA>ATA	ACC>ATC	ACG>ATG	ACT>ATT	CCA>CTA	CCC>CTC	CCG>CTG	CCT>CTT	GCA>GTA	GCC>GTC	GCG>GTG	GCT>GTT	TCA>TTA	TCC>TTC	TCG>TTG	TCT>TTT	ATA>AAA
sample_ 1	43	35	2	16	39	18	4	33	42	13	2	30	44	40	10	60	26	17	7	34	17	18	8	27	12	13	2	16	21	20	3	33	48	67	112	49	39	62	75	57	38	68	87	41	34	73	54	56	20
sample_ 2	44	29	3	35	47	23	12	21	54	13	6	42	49	46	6	92	24	12	5	24	20	16	5	32	9	8	1	29	22	27	0	32	52	28	133	39	46	67	70	53	61	60	74	36	27	50	60	43	24
sample_ 3	47	23	2	24	53	24	12	34	46	23	8	38	53	45	9	76	11	6	7	26	12	10	0	20	6	5	0	10	5	8	2	28	49	57	129	37	42	73	111	55	37	72	84	47	38	70	55	57	21
sample_ 4	43	24	2	24	41	20	11	34	40	12	6	28	30	36	4	39	23	21	7	20	9	16	4	12	4	12	2	15	10	14	3	32	48	69	145	48	58	81	82	65	50	73	95	39	41	95	60	49	35
sample_ 5	36	18	2	26	48	22	4	36	34	20	10	31	29	44	4	39	21	18	8	30	27	16	3	27	15	7	1	16	27	17	2	31	50	46	134	42	40	72	87	60	63	65	105	39	33	94	64	47	20
sample_ 6	32	29	3	18	45	24	2	32	48	16	6	26	37	50	8	55	12	15	4	27	11	10	4	19	6	10	4	17	13	19	3	24	57	54	130	51	41	83	70	57	46	62	83	44	31	67	74	57	27
sample_ 7	42	32	5	23	43	21	11	32	58	22	4	46	53	50	7	83	31	11	8	30	13	15	9	22	16	13	1	17	18	22	4	27	45	47	90	48	49	71	88	61	40	64	60	35	43	81	39	50	26
sample_ 8	45	22	3	27	53	24	5	30	52	15	8	35	45	31	5	60	21	13	3	22	13	10	4	25	4	8	0	17	13	21	5	20	35	54	113	47	46	84	67	62	46	72	73	28	27	83	44	58	39
sample_ 9	42	26	5	23	46	22	8	27	41	19	2	35	32	26	6	67	19	7	4	20	22	14	5	19	9	15	3	15	13	27	2	27	59	46	122	40	50	75	83	53	55	66	72	35	41	89	50	41	23
sample_ 10	42	24	4	20	66	27	12	22	73	24	6	35	49	35	4	64	28	13	8	23	15	13	8	24	12	10	1	25	15	30	5	43	44	57	102	40	51	76	75	60	48	43	68	44	34	76	51	44	21
sample_ 11	39	27	0	24	53	19	18	24	69	6	8	39	31	43	6	76	17	15	6	24	19	12	6	20	6	8	1	14	9	14	3	29	44	71	89	48	58	81	77	57	42	71	86	44	46	110	62	78	22
sample_ 12	21	26	4	23	37	32	7	28	51	19	3	44	32	42	10	49	22	10	4	30	20	14	7	22	14	6	2	19	14	20	2	29	50	33	144	43	46	68	83	49	39	63	116	43	34	74	68	53	19
sample_ 13	41	32	4	28	61	26	12	31	58	24	3	31	42	33	12	73	24	12	10	26	19	14	8	17	12	9	1	18	16	14	2	33	42	57	115	35	33	78	80	42	51	58	72	31	19	84	60	50	20
sample_ 14	42	18	1	10	46	16	11	32	36	25	5	44	36	45	10	59	29	9	4	23	11	10	3	15	9	12	0	11	16	13	0	33	54	56	123	31	39	65	75	58	28	43	73	37	27	70	50	36	43
sample_ 15	38	14	6	21	51	29	7	27	64	15	3	45	58	50	6	67	19	9	8	14	15	6	8	15	15	12	3	11	11	12	4	17	35	57	122	52	44	86	82	58	49	74	80	40	41	101	58	45	30
[truncated: 47 more columns]
