# Supplementary material for: CaMuS: simultaneous fitting and de novo imputation of cancer mutational signature
Source: Sci Rep. 2020 Nov 9;10:19316. doi: 10.1038/s41598-020-75753-8 (PMC7653908; doi:10.1038/s41598-020-75753-8)
Supplement: Supplementary file 2 — Supplementary Information 2. [file 41598_2020_75753_MOESM2_ESM.zip › suppMat/Simulated_TwoDominant/15samples-500mutations]

	ACA>AAA	ACC>AAC	ACG>AAG	ACT>AAT	CCA>CAA	CCC>CAC	CCG>CAG	CCT>CAT	GCA>GAA	GCC>GAC	GCG>GAG	GCT>GAT	TCA>TAA	TCC>TAC	TCG>TAG	TCT>TAT	ACA>AGA	ACC>AGC	ACG>AGG	ACT>AGT	CCA>CGA	CCC>CGC	CCG>CGG	CCT>CGT	GCA>GGA	GCC>GGC	GCG>GGG	GCT>GGT	TCA>TGA	TCC>TGC	TCG>TGG	TCT>TGT	ACA>ATA	ACC>ATC	ACG>ATG	ACT>ATT	CCA>CTA	CCC>CTC	CCG>CTG	CCT>CTT	GCA>GTA	GCC>GTC	GCG>GTG	GCT>GTT	TCA>TTA	TCC>TTC	TCG>TTG	TCT>TTT	ATA>AAA
sample_ 1	13	4	1	1	6	4	1	1	10	1	1	7	4	5	0	12	5	0	1	5	0	3	0	6	1	2	0	2	3	2	0	4	7	12	21	8	9	26	13	15	8	18	18	6	5	23	11	12	6
sample_ 2	11	3	2	0	5	3	1	5	11	3	1	7	7	7	3	16	6	2	4	4	1	3	2	5	2	1	0	6	4	4	0	8	10	7	27	6	9	18	23	12	5	9	10	11	8	10	10	11	3
sample_ 3	13	5	1	6	7	7	4	3	9	3	1	6	5	7	3	8	4	3	0	4	1	6	1	6	2	0	0	1	4	6	1	5	6	10	19	4	7	13	11	10	13	15	15	8	6	21	9	10	5
sample_ 4	15	9	1	5	11	3	2	2	7	5	2	9	10	9	1	14	7	4	0	6	0	5	1	6	4	3	0	3	4	5	0	5	10	10	21	4	8	14	6	12	4	11	15	5	6	13	7	9	2
sample_ 5	8	2	2	6	6	3	1	6	14	5	2	6	8	9	0	10	4	3	0	5	4	3	1	8	4	2	0	4	3	3	0	8	13	11	28	12	4	11	18	11	5	20	11	5	8	10	11	14	3
sample_ 6	12	6	0	9	11	5	2	12	12	1	0	10	11	4	2	9	6	1	1	5	2	1	3	3	2	0	0	2	1	4	0	2	8	5	31	9	12	17	12	9	9	12	17	5	10	16	12	14	6
sample_ 7	5	8	1	3	15	4	1	6	13	5	1	7	10	17	2	6	3	2	0	4	5	0	0	5	1	1	0	0	2	4	1	2	6	12	19	10	13	20	15	14	3	15	21	6	6	21	15	13	5
sample_ 8	6	4	2	6	7	7	1	5	4	6	0	4	5	3	1	16	4	5	0	5	4	2	0	6	3	3	0	4	3	6	1	10	14	10	35	6	10	13	15	10	7	9	13	13	7	25	19	10	2
sample_ 9	5	4	2	0	13	8	3	6	12	2	1	6	9	3	3	8	5	2	2	2	1	1	1	6	2	1	0	2	2	5	0	4	12	12	28	8	6	15	20	13	9	12	15	12	8	16	13	9	11
sample_ 10	9	5	0	6	13	4	3	6	10	4	0	7	4	9	0	7	4	2	0	5	2	3	0	2	2	7	0	1	2	7	0	1	7	14	17	12	9	16	18	10	13	16	11	9	8	16	10	14	6
sample_ 11	4	7	0	2	3	2	0	3	7	3	0	5	4	10	2	8	4	2	2	6	3	2	1	5	1	2	0	1	3	8	2	6	5	13	37	12	10	11	13	7	6	11	18	4	9	9	9	10	8
sample_ 12	11	4	2	6	12	8	3	7	22	3	2	11	8	8	1	13	1	0	0	5	5	2	0	3	1	1	0	3	1	4	1	6	9	8	26	7	11	10	16	7	9	14	8	8	8	20	8	9	5
sample_ 13	5	8	0	5	14	6	1	7	14	2	2	7	3	12	0	15	3	3	0	7	4	4	0	2	2	3	0	4	4	3	1	5	8	14	27	11	13	12	19	10	11	7	11	8	10	12	9	10	3
sample_ 14	13	3	0	1	9	8	5	8	11	5	1	4	12	5	0	11	1	0	1	10	0	2	0	5	2	2	0	2	2	2	1	12	10	13	31	9	8	12	26	5	10	6	13	8	5	9	11	11	6
sample_ 15	7	5	1	5	9	6	4	4	14	8	0	8	9	10	1	11	3	6	1	5	6	2	1	7	3	1	0	2	2	2	1	4	12	11	18	11	5	17	12	10	4	15	20	10	9	18	11	16	5
[truncated: 47 more columns]
