# Supplementary material for: CaMuS: simultaneous fitting and de novo imputation of cancer mutational signature
Source: Sci Rep. 2020 Nov 9;10:19316. doi: 10.1038/s41598-020-75753-8 (PMC7653908; doi:10.1038/s41598-020-75753-8)
Supplement: Supplementary file 2 — Supplementary Information 2. [file 41598_2020_75753_MOESM2_ESM.zip › suppMat/Simulated_TwoDominant/50samples-2500mutations]

	ACA>AAA	ACC>AAC	ACG>AAG	ACT>AAT	CCA>CAA	CCC>CAC	CCG>CAG	CCT>CAT	GCA>GAA	GCC>GAC	GCG>GAG	GCT>GAT	TCA>TAA	TCC>TAC	TCG>TAG	TCT>TAT	ACA>AGA	ACC>AGC	ACG>AGG	ACT>AGT	CCA>CGA	CCC>CGC	CCG>CGG	CCT>CGT	GCA>GGA	GCC>GGC	GCG>GGG	GCT>GGT	TCA>TGA	TCC>TGC	TCG>TGG	TCT>TGT	ACA>ATA	ACC>ATC	ACG>ATG	ACT>ATT	CCA>CTA	CCC>CTC	CCG>CTG	CCT>CTT	GCA>GTA	GCC>GTC	GCG>GTG	GCT>GTT	TCA>TTA	TCC>TTC	TCG>TTG	TCT>TTT	ATA>AAA
sample_ 1	28	26	2	24	36	21	8	31	36	24	6	32	42	38	8	47	23	11	6	23	13	8	3	27	11	12	2	26	15	18	2	38	54	33	120	49	42	51	82	44	47	48	80	33	28	53	70	36	39
sample_ 2	32	28	4	23	45	15	5	21	50	27	3	33	41	38	8	60	17	11	8	19	16	11	8	24	7	14	0	11	17	21	1	22	46	50	114	50	55	90	84	66	52	72	99	40	37	108	73	55	26
sample_ 3	45	19	3	22	59	34	12	34	58	19	8	39	61	35	13	58	13	15	4	21	14	11	5	26	12	10	3	8	11	13	1	30	42	59	137	44	39	72	88	50	40	43	81	47	33	89	65	59	14
sample_ 4	36	19	5	22	49	20	6	35	54	24	5	43	48	31	11	64	30	14	5	18	21	17	3	29	10	9	1	24	19	25	2	22	46	54	123	52	57	63	71	62	43	58	73	47	39	98	53	45	24
sample_ 5	33	15	1	23	33	26	8	35	40	15	5	34	42	24	1	41	24	18	11	28	6	19	5	17	12	13	0	18	10	22	4	26	52	46	159	47	41	67	90	42	55	59	91	41	28	60	68	38	25
sample_ 6	46	25	2	17	55	22	6	20	53	24	8	40	50	28	8	52	25	15	0	27	10	13	7	26	12	9	2	19	9	24	4	26	50	72	100	56	56	86	85	59	34	71	60	54	38	107	62	75	21
sample_ 7	55	29	5	22	52	30	8	28	61	23	9	31	41	29	10	63	16	13	6	18	14	10	7	21	11	3	1	13	14	26	2	30	51	48	161	43	49	83	87	67	41	73	84	42	32	96	65	49	21
sample_ 8	37	23	3	23	40	22	10	32	54	20	6	34	41	34	4	55	34	14	6	25	17	15	6	32	9	11	0	17	17	18	4	29	38	77	96	57	45	94	55	75	30	56	69	39	50	114	47	69	19
sample_ 9	31	23	4	28	46	25	10	28	72	21	6	37	42	43	8	76	15	9	5	21	19	19	7	22	6	8	2	13	5	26	1	22	35	47	113	45	36	75	80	65	38	70	75	47	32	91	65	48	28
sample_ 10	29	21	4	17	38	20	3	23	54	17	3	29	34	32	5	55	18	17	5	16	23	9	2	23	9	7	1	14	15	21	1	22	43	62	124	59	39	72	84	67	46	79	92	56	23	83	59	45	24
sample_ 11	26	21	3	17	49	23	8	33	33	23	4	36	32	38	2	55	17	14	1	12	15	15	5	22	9	14	3	9	10	14	2	20	50	53	147	45	55	69	106	60	50	64	83	48	25	88	78	58	20
sample_ 12	38	25	5	26	41	20	2	24	50	12	5	30	28	28	4	52	25	13	6	22	14	12	2	20	16	12	5	16	13	27	2	24	35	54	109	45	37	43	73	47	42	65	83	44	35	64	59	44	30
sample_ 13	38	27	4	28	48	26	6	41	57	27	3	44	45	34	16	68	24	15	10	18	8	10	3	18	14	5	1	16	12	15	5	29	51	50	116	38	49	82	75	58	33	73	71	50	35	64	63	55	26
sample_ 14	40	23	7	32	64	28	11	34	65	13	5	38	51	37	12	77	20	14	9	19	8	11	5	27	12	15	1	17	9	16	7	22	50	39	121	41	43	60	77	49	45	54	93	36	36	70	70	40	17
sample_ 15	48	27	4	30	43	24	11	36	47	21	10	46	30	36	8	53	26	22	9	21	18	8	8	30	15	18	1	15	10	21	3	26	35	60	115	36	36	71	69	57	40	61	88	37	24	78	63	48	25
sample_ 16	51	27	3	32	50	26	7	44	68	20	5	34	52	35	6	65	24	15	6	22	14	7	9	33	14	12	1	23	12	18	3	28	47	34	145	37	32	52	68	42	32	35	98	31	27	56	69	36	26
sample_ 17	38	33	5	22	41	23	10	27	41	15	1	35	29	29	6	32	20	14	7	26	15	14	5	23	15	12	0	15	9	21	0	30	42	62	132	35	46	83	75	42	35	58	86	39	33	68	61	60	29
sample_ 18	43	23	2	16	43	27	10	35	51	23	2	26	39	30	9	55	17	15	5	19	13	14	4	19	8	10	0	16	7	18	4	24	41	66	132	50	39	103	67	58	38	74	81	41	44	101	56	59	21
sample_ 19	41	30	4	24	55	24	5	34	65	16	3	39	46	33	8	79	15	17	3	22	15	11	3	18	9	9	3	15	14	20	4	41	53	53	126	41	50	60	71	66	50	62	86	43	24	78	68	40	23
sample_ 20	41	25	4	27	67	20	8	38	74	21	6	47	41	47	11	71	29	9	5	25	18	14	7	27	8	18	1	23	20	30	7	32	48	44	108	45	45	58	71	48	39	47	76	23	33	68	50	31	21
sample_ 21	41	30	4	27	23	31	9	22	40	14	1	24	29	29	14	48	28	16	4	22	24	21	6	36	10	8	1	20	9	33	2	33	51	52	118	53	46	84	80	55	47	65	70	37	34	101	49	55	27
sample_ 22	37	25	0	25	36	21	6	28	47	17	4	24	31	30	2	42	25	12	5	21	14	14	2	27	12	17	2	19	13	21	5	26	54	51	109	63	48	78	64	69	53	76	62	39	34	110	51	64	26
sample_ 23	38	23	2	20	55	24	4	21	37	16	2	28	39	31	8	50	14	6	7	23	17	16	6	20	9	14	1	13	11	25	2	22	52	66	129	55	46	84	59	68	40	72	59	47	43	81	66	61	23
sample_ 24	40	21	1	20	41	27	6	36	55	14	4	36	36	42	12	49	23	10	10	29	9	17	2	29	12	6	3	10	13	13	3	26	51	49	116	45	41	75	70	49	46	57	77	45	39	62	78	49	13
sample_ 25	32	27	3	25	39	19	7	22	40	13	1	24	40	39	2	51	21	13	6	25	22	24	7	23	12	16	3	17	22	24	4	36	49	59	123	39	39	66	74	49	37	70	81	44	33	65	49	50	26
sample_ 26	58	18	5	28	67	31	13	48	70	16	4	57	49	45	14	73	30	15	4	29	11	15	3	31	10	8	2	13	14	16	5	31	43	29	96	38	46	58	68	37	42	38	71	32	24	55	47	46	23
sample_ 27	45	27	3	18	37	15	5	20	47	20	4	30	27	27	5	52	12	13	6	22	17	12	3	17	10	5	1	22	14	14	3	25	49	70	115	48	47	87	63	63	55	75	78	45	33	104	47	60	24
sample_ 28	51	23	6	24	55	25	11	33	57	24	7	48	52	39	6	72	27	18	3	29	10	17	6	20	10	9	3	14	9	16	6	32	43	36	158	41	46	49	92	41	49	63	77	39	40	68	89	45	21
sample_ 29	36	24	5	22	37	22	10	26	44	18	2	32	36	33	7	67	17	10	8	20	16	18	3	18	7	9	0	18	19	16	5	24	54	53	136	43	44	64	88	51	49	59	98	54	32	64	67	50	25
sample_ 30	34	25	8	21	50	25	3	30	54	15	6	33	44	35	6	71	9	9	6	23	16	16	7	15	6	4	1	7	14	24	2	22	46	51	159	42	38	58	95	47	49	48	75	35	28	68	60	36	34
sample_ 31	46	29	4	33	38	26	12	32	54	15	5	45	42	47	9	67	15	16	9	24	14	12	4	19	8	3	2	19	17	20	5	34	37	33	107	41	45	53	76	42	27	37	74	38	34	68	56	47	34
sample_ 32	32	24	6	22	54	21	7	28	38	18	3	24	37	24	3	52	15	16	6	27	8	8	1	17	9	11	3	18	19	19	4	43	49	48	149	47	42	95	81	40	49	53	88	42	35	80	53	70	30
sample_ 33	40	15	2	21	48	31	4	26	43	21	10	29	42	45	12	52	19	20	8	23	15	12	6	30	7	5	0	23	19	17	6	31	51	39	125	50	36	75	74	50	42	72	69	46	31	74	58	58	24
sample_ 34	49	25	2	25	48	37	6	31	43	21	5	32	49	33	13	58	20	14	4	29	18	10	6	27	11	9	4	23	16	17	1	28	54	66	143	38	36	76	77	60	54	60	109	27	30	76	70	63	17
sample_ 35	39	29	5	29	51	29	8	22	55	15	9	43	56	35	5	54	25	12	7	19	14	15	11	27	15	12	0	14	19	16	2	35	38	37	125	37	45	59	88	54	44	54	72	34	26	63	53	32	23
sample_ 36	36	19	3	27	44	19	11	32	52	18	1	31	31	40	11	53	25	8	6	31	19	16	8	21	18	9	1	17	15	20	2	27	51	49	138	35	44	83	86	59	39	45	75	32	26	62	68	58	22
sample_ 37	57	21	4	14	47	32	10	32	45	15	3	45	42	46	6	71	18	13	8	26	17	15	2	16	8	13	1	13	9	22	2	21	53	52	138	53	52	77	85	70	43	62	92	42	35	92	74	81	19
sample_ 38	37	29	3	28	54	18	7	27	53	23	3	40	42	31	14	83	18	10	6	16	18	12	9	14	7	13	0	11	14	20	1	25	46	57	127	38	37	74	83	49	33	57	81	43	28	70	60	53	33
sample_ 39	37	27	3	24	53	29	12	38	70	25	7	39	34	28	8	70	29	18	6	18	19	11	6	24	14	8	2	22	16	19	3	33	42	47	126	52	39	70	87	54	34	58	67	45	34	79	56	55	20
sample_ 40	41	30	4	18	44	23	3	30	52	31	6	52	45	38	14	69	16	6	1	18	13	17	7	21	4	4	5	16	12	13	1	15	43	36	107	43	48	78	72	56	37	57	83	39	25	72	50	39	27
sample_ 41	36	31	1	31	45	16	7	28	43	16	4	42	40	36	9	59	29	18	5	29	16	11	4	25	9	9	2	17	23	18	5	29	44	67	101	46	65	79	63	55	44	56	63	40	32	94	35	65	14
sample_ 42	36	20	6	19	45	17	8	29	56	12	4	32	36	35	9	53	32	17	3	25	9	15	8	21	10	10	1	17	16	24	3	35	49	62	115	57	43	76	72	61	46	57	70	42	35	77	58	69	22
sample_ 43	39	26	6	36	64	30	10	39	66	19	13	53	49	38	5	77	21	11	5	18	23	12	10	25	15	14	0	19	14	23	3	33	45	40	119	34	41	59	61	43	45	58	66	28	37	66	37	27	25
sample_ 44	55	21	2	31	57	19	7	29	63	19	5	30	35	43	7	78	32	9	2	25	11	10	10	30	11	15	2	14	8	24	4	37	37	43	116	36	47	48	54	41	45	57	79	39	37	51	66	31	28
sample_ 45	40	14	3	19	37	24	11	31	64	17	4	42	38	35	14	51	20	8	3	22	13	5	7	24	11	11	2	7	13	17	3	24	43	91	115	47	52	90	80	73	46	91	86	52	34	104	57	64	23
sample_ 46	59	25	3	25	56	23	14	32	77	16	5	48	43	43	9	78	21	14	5	16	16	12	6	15	14	16	2	19	8	24	3	17	61	54	102	43	42	73	68	58	38	76	73	35	38	68	62	49	24
sample_ 47	48	28	4	32	47	29	5	38	54	23	5	28	36	29	5	66	29	10	2	18	20	17	4	25	19	12	2	13	18	21	3	42	41	36	107	45	46	59	57	47	33	49	82	28	26	59	63	45	21
sample_ 48	45	29	2	28	54	34	6	34	66	14	3	46	46	59	12	92	15	11	13	27	10	7	5	19	9	11	1	13	10	14	5	22	50	53	147	29	35	51	104	56	41	57	96	41	27	78	89	47	21
sample_ 49	40	24	3	25	43	24	8	34	30	27	3	27	41	29	6	48	15	12	6	26	9	16	5	19	5	9	2	25	11	21	3	24	61	51	170	43	45	57	104	53	42	59	99	35	36	70	76	55	20
sample_ 50	53	23	2	27	60	33	15	34	64	24	7	47	42	39	8	69	13	10	2	18	14	9	6	22	7	15	4	14	16	23	3	25	41	45	142	23	38	41	94	43	31	51	74	43	36	40	67	32	30
[truncated: 47 more columns]
