# Supplementary material for: CaMuS: simultaneous fitting and de novo imputation of cancer mutational signature
Source: Sci Rep. 2020 Nov 9;10:19316. doi: 10.1038/s41598-020-75753-8 (PMC7653908; doi:10.1038/s41598-020-75753-8)
Supplement: Supplementary file 2 — Supplementary Information 2. [file 41598_2020_75753_MOESM2_ESM.zip › suppMat/Simulated_TwoDominant/15samples-1000mutations]

	ACA>AAA	ACC>AAC	ACG>AAG	ACT>AAT	CCA>CAA	CCC>CAC	CCG>CAG	CCT>CAT	GCA>GAA	GCC>GAC	GCG>GAG	GCT>GAT	TCA>TAA	TCC>TAC	TCG>TAG	TCT>TAT	ACA>AGA	ACC>AGC	ACG>AGG	ACT>AGT	CCA>CGA	CCC>CGC	CCG>CGG	CCT>CGT	GCA>GGA	GCC>GGC	GCG>GGG	GCT>GGT	TCA>TGA	TCC>TGC	TCG>TGG	TCT>TGT	ACA>ATA	ACC>ATC	ACG>ATG	ACT>ATT	CCA>CTA	CCC>CTC	CCG>CTG	CCT>CTT	GCA>GTA	GCC>GTC	GCG>GTG	GCT>GTT	TCA>TTA	TCC>TTC	TCG>TTG	TCT>TTT	ATA>AAA
sample_ 1	11	11	2	3	18	6	4	6	15	7	1	14	13	16	3	17	3	3	5	7	5	4	1	9	2	6	2	6	4	4	0	4	25	24	47	21	19	34	37	13	27	25	34	18	13	36	22	22	20
sample_ 2	16	8	4	6	17	12	4	10	17	6	2	10	18	13	4	25	7	3	0	7	5	4	2	9	3	5	0	1	3	6	1	12	21	20	49	20	24	25	31	28	15	24	42	14	17	43	32	21	11
sample_ 3	16	12	0	15	17	11	2	16	24	8	7	15	31	18	7	24	10	7	1	12	4	6	2	9	3	5	1	4	3	7	0	10	19	17	57	14	25	13	32	18	10	22	42	8	15	17	32	14	5
sample_ 4	14	7	3	6	26	7	2	12	20	11	1	11	21	14	3	17	8	6	0	7	2	10	4	5	3	5	0	7	5	7	1	11	17	16	60	16	21	26	34	13	23	21	37	16	8	21	29	19	15
sample_ 5	19	14	0	6	19	7	5	15	23	5	3	12	26	12	4	26	5	6	1	15	2	2	1	3	6	2	3	5	3	4	0	12	21	10	58	14	19	23	44	22	27	24	40	11	12	18	26	23	18
sample_ 6	17	9	0	9	16	8	5	11	12	7	0	9	10	15	4	28	8	3	2	8	3	9	8	7	3	4	1	7	3	10	1	10	24	21	51	20	23	24	24	26	16	19	32	16	9	39	27	23	17
sample_ 7	16	13	2	11	20	10	2	16	18	5	0	14	17	22	3	29	6	2	2	12	6	11	5	8	3	5	0	8	5	11	3	8	17	26	36	16	14	33	38	24	12	24	24	14	12	27	26	15	8
sample_ 8	8	6	1	6	19	10	2	15	15	11	3	14	19	11	4	15	6	5	0	16	1	6	1	8	2	5	0	4	1	4	0	5	22	19	62	22	24	39	26	22	13	25	43	18	9	32	31	21	10
sample_ 9	17	12	5	9	22	13	0	11	21	12	1	12	19	12	1	27	7	3	3	12	6	10	2	5	7	4	0	6	3	7	1	7	18	21	60	15	12	27	41	22	15	24	38	20	7	33	28	16	4
sample_ 10	20	7	0	6	21	15	1	20	23	8	2	17	21	13	5	34	9	6	1	15	8	1	1	8	2	4	1	6	5	4	1	14	9	20	61	10	17	27	28	16	17	22	44	16	13	29	39	10	7
sample_ 11	20	6	1	15	17	9	3	10	22	7	3	11	19	10	3	23	12	5	0	8	6	5	4	9	5	8	0	4	3	10	0	12	13	21	51	13	21	34	28	23	21	23	33	17	15	29	27	14	7
sample_ 12	17	6	1	10	21	6	4	11	17	9	1	18	10	17	8	29	3	3	2	9	7	4	4	9	2	2	1	4	2	7	1	13	20	26	50	16	21	26	30	25	20	23	32	17	9	25	23	13	18
sample_ 13	13	8	0	8	21	12	4	10	33	7	3	16	14	19	6	38	11	6	2	7	3	5	5	10	5	6	1	5	5	12	0	18	14	19	39	14	25	25	38	15	15	15	21	7	19	20	24	15	12
sample_ 14	17	7	0	15	25	7	3	14	13	8	0	9	16	17	3	27	5	11	2	5	1	5	2	7	5	3	1	8	7	7	2	13	23	24	57	10	14	28	38	21	15	29	35	18	7	33	28	14	9
sample_ 15	16	10	1	16	25	8	3	10	25	9	2	23	24	18	2	30	6	6	1	7	8	4	3	5	3	4	1	4	9	10	0	7	15	18	46	14	17	28	31	18	15	20	32	11	8	24	25	16	14
[truncated: 47 more columns]
