# Supplementary material for: CaMuS: simultaneous fitting and de novo imputation of cancer mutational signature
Source: Sci Rep. 2020 Nov 9;10:19316. doi: 10.1038/s41598-020-75753-8 (PMC7653908; doi:10.1038/s41598-020-75753-8)
Supplement: Supplementary file 2 — Supplementary Information 2. [file 41598_2020_75753_MOESM2_ESM.zip › suppMat/Simulated_TwoDominant/50samples-500mutations]

	ACA>AAA	ACC>AAC	ACG>AAG	ACT>AAT	CCA>CAA	CCC>CAC	CCG>CAG	CCT>CAT	GCA>GAA	GCC>GAC	GCG>GAG	GCT>GAT	TCA>TAA	TCC>TAC	TCG>TAG	TCT>TAT	ACA>AGA	ACC>AGC	ACG>AGG	ACT>AGT	CCA>CGA	CCC>CGC	CCG>CGG	CCT>CGT	GCA>GGA	GCC>GGC	GCG>GGG	GCT>GGT	TCA>TGA	TCC>TGC	TCG>TGG	TCT>TGT	ACA>ATA	ACC>ATC	ACG>ATG	ACT>ATT	CCA>CTA	CCC>CTC	CCG>CTG	CCT>CTT	GCA>GTA	GCC>GTC	GCG>GTG	GCT>GTT	TCA>TTA	TCC>TTC	TCG>TTG	TCT>TTT	ATA>AAA
sample_ 1	10	3	1	4	9	2	0	7	8	3	0	7	9	5	1	9	1	3	2	4	2	0	2	2	1	0	0	2	2	2	0	6	7	11	37	10	6	15	20	14	4	11	11	4	4	23	12	9	6
sample_ 2	11	4	1	7	6	5	2	6	15	1	1	6	10	6	2	7	6	4	2	4	1	1	0	5	6	0	1	4	4	6	0	8	6	8	21	8	17	14	10	9	4	14	15	14	6	10	13	5	5
sample_ 3	9	3	0	4	6	4	4	7	6	7	1	11	9	4	1	9	5	4	1	5	7	4	2	4	1	2	0	4	3	3	2	4	8	10	20	10	10	14	14	10	6	13	13	15	12	11	9	13	4
sample_ 4	7	4	1	3	2	5	2	5	14	6	1	10	9	11	2	9	1	0	1	8	2	3	3	3	5	0	1	2	1	4	1	6	11	7	30	9	9	12	21	10	10	10	16	10	7	14	18	11	6
sample_ 5	4	5	3	10	7	5	0	7	12	4	1	4	9	6	1	6	3	2	2	6	5	4	1	6	1	0	0	4	2	1	1	8	6	13	22	12	8	19	12	7	11	13	14	6	7	23	9	15	2
sample_ 6	13	7	0	8	12	4	0	5	8	7	2	5	11	8	2	13	3	2	2	4	3	3	1	5	1	2	0	4	2	4	0	7	5	9	25	6	5	18	16	14	6	9	20	9	6	17	7	3	3
sample_ 7	7	8	5	5	12	5	1	5	15	4	2	5	12	5	2	10	7	4	3	5	2	6	0	5	2	3	0	3	1	6	0	5	8	7	23	4	8	10	16	5	6	7	16	5	5	15	11	4	7
sample_ 8	8	6	0	2	7	4	1	6	12	2	2	3	12	4	2	16	6	3	2	2	1	2	3	9	2	2	1	2	2	4	0	0	7	10	34	13	9	10	17	9	14	11	18	11	2	12	12	10	7
sample_ 9	7	7	2	9	14	5	4	9	20	2	1	9	10	5	0	7	5	6	0	9	3	6	1	4	4	2	1	3	1	9	2	7	6	9	30	6	9	7	6	7	11	12	21	7	8	14	11	3	3
sample_ 10	18	5	1	4	11	4	1	6	11	4	0	10	6	10	2	8	7	2	1	9	4	3	4	5	0	3	0	1	0	5	0	5	7	5	31	6	8	19	17	7	4	10	11	9	7	14	11	6	8
sample_ 11	12	5	0	3	6	4	1	4	15	2	0	13	5	14	0	18	4	2	4	2	1	3	1	5	1	2	0	1	2	2	2	4	13	11	15	12	7	9	13	13	6	13	17	6	4	19	5	11	9
sample_ 12	4	2	1	3	17	3	2	11	12	4	2	11	9	8	2	20	3	3	3	5	1	6	0	3	3	3	0	2	1	6	0	4	9	7	17	7	4	13	15	6	6	6	11	8	6	15	16	9	4
sample_ 13	9	7	3	6	6	5	0	5	11	4	2	8	8	6	2	11	4	1	2	5	5	7	0	8	2	1	0	4	8	1	0	12	9	7	32	12	8	7	22	10	5	6	18	9	6	4	6	10	7
sample_ 14	7	8	2	3	10	5	1	9	10	6	2	11	3	6	2	7	5	2	2	5	2	5	2	3	3	0	1	3	2	3	0	4	9	8	41	12	8	9	22	5	14	7	23	4	2	17	18	11	4
sample_ 15	10	3	1	4	9	5	1	5	12	5	1	6	7	7	3	11	4	3	0	1	3	3	1	7	2	0	1	2	3	4	0	4	6	6	32	8	12	15	12	6	6	8	10	8	10	15	20	7	7
sample_ 16	8	5	1	6	12	2	3	8	7	6	2	6	9	5	1	18	6	0	2	8	6	0	1	4	2	0	0	4	5	7	0	9	7	12	20	9	6	12	21	13	7	21	16	12	6	21	12	8	2
sample_ 17	8	5	1	5	11	4	2	8	17	5	1	7	4	10	0	8	3	2	0	3	2	2	1	2	3	1	0	4	1	1	0	5	10	6	24	9	6	9	21	5	10	13	16	15	5	23	10	14	3
sample_ 18	7	4	1	8	10	2	2	7	8	2	1	4	12	4	1	9	4	0	1	2	4	2	0	4	1	1	0	4	0	5	2	5	11	13	20	11	12	10	15	13	5	10	17	11	7	18	13	10	8
sample_ 19	8	6	2	8	12	6	5	5	10	2	2	10	8	5	2	12	7	1	2	9	1	1	1	2	2	3	0	1	3	3	0	3	16	12	27	8	5	18	15	8	5	8	21	9	8	15	8	13	1
sample_ 20	10	6	0	3	14	8	3	8	17	1	0	5	12	15	2	12	4	4	1	5	1	4	1	5	2	2	0	2	1	1	0	3	5	4	25	10	10	9	16	11	13	7	24	9	8	11	16	10	4
sample_ 21	4	3	1	3	8	8	4	4	10	4	1	12	9	1	3	19	5	4	2	8	6	1	1	4	4	3	0	7	6	7	1	5	9	16	22	7	4	10	11	10	9	8	17	5	4	16	13	12	5
sample_ 22	11	7	0	5	11	7	1	10	16	5	1	7	5	4	1	18	9	5	0	2	1	3	1	4	3	3	1	5	5	5	4	10	6	10	22	2	9	17	17	10	5	5	13	12	8	18	6	13	0
sample_ 23	5	2	1	7	6	4	0	3	9	1	0	3	5	6	2	10	3	3	1	5	1	2	0	2	1	1	0	4	3	2	1	6	10	12	40	11	11	18	19	16	7	11	17	5	8	13	16	6	4
sample_ 24	8	6	0	1	10	9	1	11	10	4	0	7	4	8	3	16	2	2	0	3	3	5	0	5	1	2	0	2	4	4	0	10	8	8	24	8	5	11	20	10	6	12	16	1	6	22	12	9	5
sample_ 25	10	6	0	3	6	6	0	9	5	2	1	3	8	4	2	13	11	0	1	3	0	4	1	3	3	4	0	5	1	2	0	7	15	15	31	7	11	15	21	6	12	6	19	12	13	11	11	4	5
sample_ 26	8	6	1	4	5	6	1	1	15	0	0	11	11	6	3	15	3	2	0	6	3	2	0	7	2	3	0	6	1	2	2	4	14	18	13	6	13	22	13	13	7	16	10	6	3	17	15	9	6
sample_ 27	9	5	3	6	6	6	1	6	10	5	2	8	12	4	0	7	3	5	2	2	5	4	3	5	5	0	1	4	2	6	0	6	12	12	21	5	8	16	18	13	5	9	13	9	9	13	13	9	5
sample_ 28	8	8	1	5	5	6	1	3	15	3	0	5	12	9	4	7	7	1	0	11	5	2	2	5	3	3	0	1	6	5	0	8	10	4	17	7	7	11	25	9	8	10	18	9	9	13	17	10	5
sample_ 29	8	3	1	9	8	4	1	5	12	3	2	3	7	8	1	15	3	1	2	4	2	2	2	5	7	3	1	1	0	2	1	6	12	8	32	6	9	12	19	13	5	16	13	8	5	13	8	8	4
sample_ 30	12	3	3	5	9	2	0	5	20	5	2	9	9	6	0	12	4	4	0	8	6	6	1	4	3	2	1	4	0	4	1	2	9	7	20	7	7	15	14	6	8	12	17	3	7	14	7	9	7
sample_ 31	4	4	0	6	10	9	5	12	11	6	0	7	8	9	2	13	5	3	0	4	7	5	2	3	2	3	0	0	3	4	1	6	8	11	43	5	6	14	18	15	6	5	18	10	6	11	14	4	2
sample_ 32	8	6	0	4	16	6	0	11	20	5	0	10	5	8	3	16	3	4	2	2	3	0	1	2	0	4	0	3	2	4	1	5	9	9	20	9	6	10	14	9	5	16	16	7	7	14	8	12	7
sample_ 33	7	4	0	5	11	5	0	7	9	6	2	9	11	6	2	16	7	1	0	4	0	4	0	3	0	1	0	3	2	3	2	2	11	11	23	10	2	21	11	17	12	16	7	10	8	19	5	12	2
sample_ 34	12	3	1	7	7	6	1	4	9	3	1	3	10	6	1	13	2	3	1	9	4	2	1	3	1	2	0	3	2	4	0	4	15	10	17	9	7	20	19	11	12	17	14	12	10	24	10	8	4
sample_ 35	2	3	0	7	18	4	0	4	10	4	1	7	9	4	0	9	2	3	1	2	4	3	0	3	2	5	1	4	4	2	0	4	8	8	26	16	15	19	25	10	10	13	12	9	2	12	15	12	3
sample_ 36	7	7	0	6	8	5	1	6	12	4	0	17	12	9	0	16	4	4	1	7	1	3	1	3	1	4	0	1	2	5	0	6	10	12	20	12	10	19	14	11	7	14	11	10	7	20	11	8	7
sample_ 37	8	4	0	7	4	2	1	6	10	5	2	9	9	8	2	11	5	0	1	6	6	1	2	8	8	1	0	4	3	11	1	6	10	15	26	5	11	15	13	12	5	7	10	5	4	22	11	10	7
sample_ 38	6	5	2	10	5	5	0	9	8	3	0	7	9	8	1	10	1	3	1	4	4	3	2	8	2	2	0	2	3	1	1	7	11	10	29	10	14	19	21	10	7	9	13	3	5	14	13	17	6
sample_ 39	7	4	1	8	12	4	1	4	11	3	0	11	10	7	2	22	4	3	2	4	3	1	0	1	0	1	2	4	2	6	0	5	15	5	24	10	12	11	22	11	9	18	21	7	6	18	12	9	6
sample_ 40	8	8	0	3	6	3	2	5	16	7	0	5	5	5	3	16	6	4	1	3	3	2	2	6	2	1	0	3	1	4	0	11	12	5	18	11	8	7	21	9	4	9	14	4	3	12	8	5	2
sample_ 41	5	4	0	9	10	5	1	8	19	3	0	9	15	7	1	15	7	3	1	2	3	3	0	2	1	1	1	1	3	4	1	6	11	17	25	9	9	12	18	8	9	17	16	10	4	18	12	13	3
sample_ 42	11	8	1	9	9	4	2	3	17	4	0	7	9	6	2	12	6	2	2	5	2	2	1	2	2	4	0	2	2	3	0	5	6	14	25	12	6	16	15	13	8	9	17	4	11	20	14	10	3
sample_ 43	7	2	0	4	13	3	2	9	11	5	2	6	6	6	3	15	2	2	0	3	1	3	1	5	0	0	0	5	3	4	0	4	7	7	26	15	10	8	18	16	15	16	18	9	10	19	19	11	5
sample_ 44	9	5	1	6	7	5	2	5	9	1	1	9	10	5	1	13	3	2	0	5	3	2	0	5	2	3	1	3	0	1	1	7	13	10	29	12	11	5	27	8	8	6	11	6	5	16	10	10	5
sample_ 45	2	7	0	4	13	6	2	5	9	7	0	6	6	5	1	17	1	2	1	7	5	1	2	5	1	0	1	5	5	3	0	3	11	10	17	11	13	18	10	15	7	14	14	11	6	11	7	7	8
sample_ 46	11	4	1	5	16	8	3	7	8	7	2	8	10	2	2	16	1	1	0	3	1	2	1	4	2	2	0	2	0	6	0	2	8	11	27	10	4	12	17	10	10	10	12	2	7	20	14	6	6
sample_ 47	3	4	2	1	10	5	2	9	16	7	1	3	11	4	2	17	8	2	0	5	3	4	1	3	3	0	0	2	3	3	0	2	11	10	23	10	11	15	14	9	8	11	16	8	5	18	14	8	2
sample_ 48	13	5	0	3	5	5	1	3	7	6	1	14	3	8	2	5	6	1	0	7	4	4	1	6	1	1	0	0	2	4	0	5	8	11	36	13	5	17	19	12	10	9	13	8	8	20	12	11	1
sample_ 49	8	5	0	4	9	3	2	4	12	1	1	5	11	12	3	10	4	2	2	4	3	3	2	2	2	2	2	3	0	2	0	5	8	9	26	9	8	14	18	11	5	17	19	7	11	11	15	8	3
sample_ 50	9	8	0	5	14	5	2	6	7	5	2	8	8	2	2	10	0	2	2	4	2	2	1	3	1	3	0	3	3	3	0	4	9	12	26	11	14	19	12	12	10	7	15	6	3	18	16	13	4
[truncated: 47 more columns]
