# Supplementary material for: CaMuS: simultaneous fitting and de novo imputation of cancer mutational signature
Source: Sci Rep. 2020 Nov 9;10:19316. doi: 10.1038/s41598-020-75753-8 (PMC7653908; doi:10.1038/s41598-020-75753-8)
Supplement: Supplementary file 2 — Supplementary Information 2. [file 41598_2020_75753_MOESM2_ESM.zip › suppMat/Simulated_TwoDominant/25samples-5000mutations]

	ACA>AAA	ACC>AAC	ACG>AAG	ACT>AAT	CCA>CAA	CCC>CAC	CCG>CAG	CCT>CAT	GCA>GAA	GCC>GAC	GCG>GAG	GCT>GAT	TCA>TAA	TCC>TAC	TCG>TAG	TCT>TAT	ACA>AGA	ACC>AGC	ACG>AGG	ACT>AGT	CCA>CGA	CCC>CGC	CCG>CGG	CCT>CGT	GCA>GGA	GCC>GGC	GCG>GGG	GCT>GGT	TCA>TGA	TCC>TGC	TCG>TGG	TCT>TGT	ACA>ATA	ACC>ATC	ACG>ATG	ACT>ATT	CCA>CTA	CCC>CTC	CCG>CTG	CCT>CTT	GCA>GTA	GCC>GTC	GCG>GTG	GCT>GTT	TCA>TTA	TCC>TTC	TCG>TTG	TCT>TTT	ATA>AAA
sample_ 1	90	53	5	57	84	34	18	47	94	39	13	79	81	67	15	120	38	24	12	53	38	20	14	37	22	22	4	39	30	46	6	69	91	88	242	92	115	134	144	122	85	109	152	87	58	158	92	95	52
sample_ 2	93	47	6	52	142	55	20	59	135	36	10	104	84	80	28	168	48	24	12	48	30	20	12	49	18	24	5	31	22	42	6	63	77	80	224	82	78	131	150	92	77	107	139	78	57	141	91	97	54
sample_ 3	78	49	5	60	116	54	18	67	125	39	5	70	86	78	22	143	47	29	11	52	27	22	11	51	27	18	2	34	22	31	5	41	98	112	262	90	88	157	175	115	93	130	142	91	70	139	107	115	42
sample_ 4	74	40	7	54	82	33	7	59	74	38	5	58	74	67	9	87	43	25	15	53	34	27	10	42	22	20	3	31	31	41	5	49	100	113	283	91	101	148	145	131	100	132	174	91	72	184	127	116	47
sample_ 5	64	41	7	50	91	54	16	49	84	39	9	71	69	65	15	97	42	23	12	49	29	26	11	45	14	18	6	38	32	48	8	65	85	138	218	106	96	163	139	120	91	152	141	88	55	189	92	134	54
sample_ 6	102	58	4	39	89	45	18	61	115	34	9	85	93	85	19	167	27	26	7	32	14	14	6	33	13	15	1	30	14	34	5	42	88	98	282	66	79	110	180	86	85	113	204	95	64	160	117	93	54
sample_ 7	77	43	8	44	100	54	16	55	111	38	9	79	109	80	12	158	33	32	17	36	23	31	11	42	19	18	5	26	19	40	5	52	90	69	280	86	89	95	166	91	79	98	153	89	59	125	143	86	66
sample_ 8	81	55	9	49	95	53	17	64	121	43	9	76	103	74	13	155	45	34	8	67	31	19	12	59	19	21	2	33	30	53	7	53	96	98	205	83	88	129	147	102	77	115	145	84	51	129	95	90	52
sample_ 9	81	53	7	58	78	52	17	53	92	34	11	60	73	70	14	114	49	41	9	44	38	31	9	55	22	34	3	33	32	41	5	62	80	103	272	82	102	122	146	118	93	106	170	76	67	148	122	77	41
sample_ 10	94	52	7	43	102	56	16	63	109	38	8	76	88	59	21	112	27	14	14	41	12	28	15	41	17	20	3	20	21	29	3	47	99	124	281	74	92	146	160	98	66	134	184	76	67	141	126	106	65
sample_ 11	71	55	9	46	98	47	12	74	115	44	8	69	81	80	21	131	47	29	12	45	32	31	10	29	19	23	7	32	37	50	5	74	79	95	266	97	87	154	139	117	87	109	150	78	79	173	124	96	49
sample_ 12	112	50	4	53	89	38	17	79	138	38	14	73	87	71	14	132	59	32	8	58	35	37	10	58	24	25	3	21	29	37	8	70	95	106	215	96	81	162	120	100	94	88	147	75	62	137	102	105	52
sample_ 13	89	40	4	49	105	41	20	69	118	35	6	80	89	81	14	133	40	24	13	45	30	24	14	46	26	24	3	37	26	32	6	58	77	100	271	85	71	110	156	85	92	112	186	74	80	150	122	90	44
sample_ 14	74	40	3	42	75	52	10	57	95	43	3	57	67	67	13	121	53	29	11	49	35	19	10	46	18	18	1	22	27	43	10	36	104	141	214	100	95	194	136	115	86	143	145	113	70	200	104	110	56
sample_ 15	83	53	7	45	96	38	13	63	104	46	6	97	70	61	21	146	43	21	11	42	38	22	14	52	13	22	3	28	18	34	7	60	93	101	259	94	94	145	165	109	86	117	165	86	61	151	119	98	51
sample_ 16	73	44	9	47	106	47	17	88	117	37	11	69	83	81	27	125	35	19	17	46	21	20	10	27	13	20	4	30	23	26	5	35	74	104	275	84	72	142	207	114	84	119	176	63	68	145	130	109	77
sample_ 17	93	59	12	46	117	48	14	51	130	41	13	89	81	53	15	141	56	20	12	55	32	37	8	43	16	22	2	37	32	46	2	80	94	110	212	105	92	159	127	130	75	121	121	96	45	184	94	115	55
sample_ 18	80	54	9	41	128	38	18	61	100	37	12	71	87	73	11	135	41	26	9	41	25	23	12	43	21	18	1	34	24	47	6	64	97	119	198	91	76	167	139	109	96	131	135	92	72	186	101	117	49
sample_ 19	94	43	7	39	89	40	17	51	139	42	19	81	94	81	16	151	30	16	3	51	26	20	13	45	23	20	2	23	20	35	3	46	95	118	264	86	85	161	148	127	70	130	188	99	61	165	117	109	45
sample_ 20	90	46	6	55	127	48	10	56	113	33	9	82	80	77	14	141	53	26	11	42	32	17	10	39	15	23	1	33	24	36	8	48	76	121	160	94	77	154	133	108	94	128	111	98	74	161	100	126	52
sample_ 21	75	40	7	37	102	44	25	59	106	36	9	59	79	51	16	122	44	27	15	42	31	21	16	38	15	8	2	24	23	42	5	50	85	120	266	88	69	190	137	124	83	120	146	85	67	193	110	126	38
sample_ 22	88	46	4	52	97	53	15	68	113	38	22	67	86	52	22	126	29	18	12	28	21	20	18	29	23	20	4	28	19	18	7	57	91	119	266	92	87	151	152	102	81	137	152	70	70	184	158	120	52
sample_ 23	75	53	12	37	116	52	22	61	109	48	8	68	86	81	17	122	36	19	14	36	31	27	9	40	18	20	4	25	31	34	4	58	79	88	251	60	89	118	155	102	91	101	170	84	81	111	147	95	70
sample_ 24	73	67	6	50	86	47	11	70	100	32	13	52	68	72	9	108	55	26	11	47	31	29	11	45	25	19	5	44	29	41	9	60	86	65	251	89	79	97	155	103	82	96	173	76	52	117	114	86	61
sample_ 25	92	54	9	48	111	46	20	69	122	43	9	75	92	86	24	131	33	13	12	42	27	24	12	33	14	25	2	25	22	45	2	43	93	92	262	87	99	156	171	94	73	112	181	89	63	159	138	86	58
[truncated: 47 more columns]
